# Supplementary material for: Liraglutide + PYY3-36 Combination Therapy Mimics Effects of Roux-en-Y Bypass on Early NAFLD Whilst Lacking-Behind in Metabolic Improvements
Source: J Clin Med. 2022 Jan 30;11(3):753. doi: 10.3390/jcm11030753 (PMC8836549; doi:10.3390/jcm11030753)
Supplement: Supplementary file 1 [file jcm-11-00753-s001.zip › jcm-1555396-Table S1.xlsx]

## Sheet: Sheet
ID	Description	setSize	enrichmentScore	NES	pvalue	p.adjust	qvalues	rank	leading_edge	core_enrichment
rno03010	Ribosome	224	0.466695	1.67783	0.00159744	0.0430863	0.0367019	5872	tags=47%, list=20%, signal=38%	170602/170603/299848/103691294/296709/100360522/293418/245981/64205/140661/29287/103693700/27139/81776/64298/100912756/81770/81765/65139/290641/314652/29288/360572/100362640/498143/81773/296596/100360841/108351703/307049/29304/100360117/296134/64638/117042/297755/100360573/29236/498523/25347/292964/103694169/687780/140662/103692785/100363439/103690821/691531/26962/100360508/65136/103692831/103694…
rno05204	Chemical carcinogenesis	94	0.542913	1.74651	0.00160514	0.0430863	0.0367019	932	tags=24%, list=3%, signal=24%	24296/24300/286954/361523/24297/289533/685222/103691072/574523/24861/29646/396551/494500/396527/396552/301595/154516/113992/252931/501907/293989/64352/83783
rno04740	Olfactory transduction	128	0.454488	1.54301	0.0016129	0.0430863	0.0367019	3435	tags=14%, list=12%, signal=12%	140448/293140/308853/405257/29691/553106/289250/81529/288832/691455/58979/25388/307100/405224/81743/24245/64508/24611
rno00053	Ascorbate and aldarate metabolism	29	0.669973	1.74324	0.00168634	0.0430863	0.0367019	1423	tags=41%, list=5%, signal=39%	286954/289533/574523/24861/396551/396527/396552/301595/154516/113992/501907/63867
rno00830	Retinol metabolism	83	0.675716	2.12024	0.00169492	0.0430863	0.0367019	2584	tags=41%, list=9%, signal=37%	24296/24300/24306/286954/361523/50549/24297/24188/289533/685222/103691072/29651/574523/298423/266674/24861/29646/396551/396527/396552/301595/154516/113992/252931/501907/293989/266603/312495/63867/246298/171352/154985/316424/305264
rno00970	Aminoacyl-tRNA biosynthesis	67	0.567716	1.71749	0.00173913	0.0430863	0.0367019	4178	tags=33%, list=14%, signal=28%	170618/170607/170601/359843/170615/170604/359842/170608/170606/170605/170610/359816/170621/170616/170612/361661/170619/292759/170620/170611/308701/170609
rno01230	Biosynthesis of amino acids	74	0.549752	1.69496	0.00173913	0.0430863	0.0367019	2646	tags=31%, list=9%, signal=28%	58835/25612/24191/361596/65152/25698/24957/293820/24651/300035/24383/24189/81670/287877/689374/25179/307759/24333/24334/79250/25438/29215/303448
rno00860	Porphyrin and chlorophyll metabolism	41	0.639726	1.78139	0.00174216	0.0430863	0.0367019	2616	tags=39%, list=9%, signal=36%	286954/289533/574523/24861/396551/396527/396552/301595/154516/113992/501907/687861/63867/65155/305264/292737
rno00900	Terpenoid backbone biosynthesis	22	0.759542	1.86331	0.00182815	0.0430863	0.0367019	611	tags=36%, list=2%, signal=36%	89784/81726/29637/308100/25675/298541/83791/81727
rno00100	Steroid biosynthesis	20	0.86599	2.1122	0.00190114	0.0430863	0.0367019	1351	tags=55%, list=5%, signal=52%	29230/140910/29540/293688/25427/29580/298298/81681/114700/81782/266770
rno05330	Allograft rejection	52	-0.605576	-1.84809	0.00219298	0.0430863	0.0367019	5395	tags=54%, list=19%, signal=44%	84349/309622/294269/360323/246097/24747/368153/414784/414786/24984/414785/414790/24986/414783/50669/171528/414792/499400/414779/24973/24974/309607/365542/414793/24835/25385/64546
rno05143	African trypanosomiasis	39	-0.566102	-1.63074	0.00220751	0.0430863	0.0367019	2489	tags=36%, list=9%, signal=33%	681319/24494/360504/25632/287167/100134871/24835/24440/361619/689064/25385/25464/64546
rno05144	Malaria	55	-0.526686	-1.61494	0.00223714	0.0430863	0.0367019	2489	tags=35%, list=9%, signal=32%	24494/287562/25192/360504/292406/25632/364837/287167/25621/100134871/24835/24440/361619/689064/683758/25464/24770/688972
rno05332	Graft-versus-host disease	51	-0.646006	-1.94121	0.00223714	0.0430863	0.0367019	5395	tags=57%, list=19%, signal=46%	309622/294269/360323/25110/246097/24747/368153/414784/414786/24984/414785/414790/24986/414783/24494/24493/50669/171528/414792/499400/414779/24973/24974/309607/365542/414793/24835/25385
rno04940	Type I diabetes mellitus	57	-0.656366	-2.0329	0.00224719	0.0430863	0.0367019	5395	tags=58%, list=19%, signal=47%	309622/294269/360323/24379/246097/24747/25669/368153/414784/414786/24984/414785/414790/24986/414783/24494/25008/24493/50669/171528/29714/414792/499400/414779/24973/24974/309607/365542/414793/24835/25385/64546
rno05320	Autoimmune thyroid disease	55	-0.568729	-1.7415	0.00228311	0.0430863	0.0367019	5395	tags=49%, list=19%, signal=40%	84349/309622/294269/360323/246097/24747/368153/414784/414786/24984/414785/414790/24986/414783/50669/171528/414792/499400/414779/24973/24974/309607/365542/414793/24826/25385
rno04612	Antigen processing and presentation	77	-0.505001	-1.63425	0.00228833	0.0430863	0.0367019	6036	tags=49%, list=21%, signal=39%	85483/499617/290644/266759/294274/309622/29144/294269/360323/25110/29630/24747/24931/368153/414784/414786/24984/414785/414790/24986/29468/24812/414783/299331/24223/414792/499400/24811/414779/24973/25617/24974/64202/309607/365542/414793/24835
rno04110	Cell cycle	123	-0.428546	-1.48715	0.00245098	0.0430863	0.0367019	6690	tags=45%, list=23%, signal=35%	140583/290875/59086/84389/64033/315958/116651/362356/291927/291105/684111/680006/361178/64515/29357/25112/114212/287961/25577/296137/310806/361662/287280/361389/315852/300084/64193/311412/25737/297893/100364016/300947/680111/399489/114494/366381/24577/312538/29728/84577/171103/171576/84576/316273/25203/54237/363088/291885/317389/58919/291005/315330/29685/114851
rno04061	Viral protein interaction with cytokine and cytokine receptor	84	-0.481916	-1.59629	0.00251889	0.0430863	0.0367019	2216	tags=26%, list=8%, signal=24%	287562/29363/140924/84475/308163/287561/246759/117518/288593/246358/360579/688605/171371/24835/287673/498335/24770/81503/24772/245920/117551
rno05171	Coronavirus disease - COVID-19	308	0.381728	1.40087	0.0030581	0.0496942	0.0423306	5872	tags=45%, list=20%, signal=36%	302668/66021/299848/362119/29513/363938/494202/84007/103691294/24681/113959/296709/362119/24575/100360522/25433/293418/245981/64205/140661/29287/103693700/27139/81776/64298/100912756/24499/81770/81765/24680/65139/29260/290641/314652/29288/360572/100362640/498143/192281/81773/296596/100360841/108351703/362634/307049/29304/100360117/684440/64638/117042/297755/100360573/29236/498523/25347/292964/293…
rno00982	Drug metabolism - cytochrome P450	69	0.577643	1.75923	0.00328947	0.0509085	0.043365	1423	tags=28%, list=5%, signal=26%	286954/24297/289533/246248/246245/574523/24861/29646/396551/494500/396527/396552/301595/154516/113992/501907/64352/25256/63867
rno00040	Pentose and glucuronate interconversions	33	0.727798	1.9225	0.00365631	0.0540136	0.04601	1423	tags=39%, list=5%, signal=37%	286954/289533/574523/24861/396551/396527/396552/301595/154516/113992/501907/290277/63867
rno03050	Proteasome	47	-0.575591	-1.70209	0.0043573	0.0601852	0.0512671	8863	tags=68%, list=31%, signal=47%	364814/29614/85492/29676/287716/291983/29425/288455/287772/94198/58854/117263/29669/498433/292766/29671/25581/29675/29630/307821/689852/29673/29670/289990/24968/29672/311078/29666/100360846/680532/24967
rno04115	p53 signaling pathway	72	-0.49411	-1.57778	0.00444444	0.0601852	0.0512671	4649	tags=36%, list=16%, signal=30%	25112/304923/114212/246097/360860/64044/83628/64625/301013/24887/289508/100364016/29157/25405/502988/25203/54237/363088/362720/58919/291005/300126/24482/114851/680110
rno00980	Metabolism of xenobiotics by cytochrome P450	72	0.526683	1.62229	0.00492611	0.0637755	0.0543254	3639	tags=35%, list=13%, signal=30%	24296/286954/24297/289533/574523/24861/29646/396551/494500/396527/396552/301595/154516/113992/501907/64352/63867/29224/171445/305264/25086/309147/102556347/688800/295037
rno04976	Bile secretion	93	0.487466	1.56105	0.00510204	0.0637755	0.0543254	2652	tags=33%, list=9%, signal=30%	286954/289533/140668/574523/25675/24861/25552/396551/294930/396527/396552/301595/154516/113992/501907/29639/24255/302950/84484/63867/83569/25289/117274/24891/170698/54223/79111/170924/81636/305264/24213
rno03040	Spliceosome	135	-0.427605	-1.51394	0.00547945	0.0659564	0.0561831	7563	tags=50%, list=26%, signal=37%	295607/246216/85434/687711/680737/302557/303607/100910202/117282/307474/89819/303057/680944/300092/29578/288701/313583/362152/192246/291797/300361/298075/291295/687575/307779/290046/290647/361808/298095/295334/317385/680891/293671/100359574/298508/361859/366461/313056/289693/291794/116655/170933/309651/292536/298385/362223/100361269/684148/296320/100365504/363032/363151/297455/362829/295284/30622…
rno04152	AMPK signaling pathway	121	0.450701	1.50207	0.00626959	0.0719717	0.061307	2173	tags=21%, list=8%, signal=19%	83516/50671/60660/114508/24536/362339/25675/25435/60581/65152/25623/499985/24255/29376/294515/24638/116636/84021/361042/24640/25330/117276/29414/116719/360827
rno03030	DNA replication	35	-0.601966	-1.67113	0.00657895	0.0719717	0.061307	5648	tags=57%, list=20%, signal=46%	301323/85241/288414/59102/362385/298933/246327/84490/89809/81513/25737/361056/312538/29728/316273/296883/291885/299112/29685
rno00140	Steroid hormone biosynthesis	77	0.525117	1.62678	0.00671141	0.0719717	0.061307	570	tags=27%, list=2%, signal=27%	24296/24300/292915/286954/29540/361523/24297/289533/685222/103691072/574523/24861/396551/396527/396552/301595/154516/113992/252931/501907/293989
rno05416	Viral myocarditis	74	-0.516626	-1.67894	0.00686499	0.0719717	0.061307	5395	tags=39%, list=19%, signal=32%	84349/309622/294269/360323/25404/24747/64044/368153/414784/64625/414786/24984/414785/361628/414790/24986/414783/50669/414792/499400/414779/24973/24974/309607/365542/414793/25464/58919
rno04120	Ubiquitin mediated proteolysis	142	-0.412449	-1.44408	0.00731707	0.074314	0.0633023	7551	tags=45%, list=26%, signal=33%	83614/292588/246216/314856/363284/308384/305268/361181/689226/290875/85273/314432/362356/316575/310071/295704/360592/361585/303614/303478/117060/64515/252971/363836/63879/299602/100360914/296368/78971/100909445/360860/317341/64525/301000/79435/287280/300948/361389/308508/117553/361013/81920/361258/289508/300084/60371/301555/361831/291999/641452/311412/116725/81807/367176/295686/298317/303689/1003…
rno05169	Epstein-Barr virus infection	209	-0.380371	-1.41824	0.00763359	0.0751793	0.0640393	5459	tags=32%, list=19%, signal=26%	294274/309622/301059/78963/294269/299827/360323/25124/315609/683206/689314/307821/25112/246097/613267/24747/64044/289990/300177/60664/368153/297989/414784/64625/24887/414786/24984/311078/414785/25710/156726/297893/414790/24986/29468/680532/24812/414783/399489/24223/114494/24577/680122/266610/414792/499400/84577/24811/414779/25513/84576/24973/24974/64202/309607/365542/414793/24835/499356/298693/30…
rno05166	Human T-cell leukemia virus 1 infection	230	-0.368211	-1.38623	0.00831025	0.0794362	0.0676655	6766	tags=41%, list=23%, signal=32%	24918/140583/290875/170851/59086/29591/361787/24230/64033/361400/84420/29748/293621/24605/84598/25336/291105/684111/25625/25636/100361818/314436/294274/680006/309622/29144/294269/360323/117526/29240/64515/29357/315609/293508/171046/63879/114212/24674/25335/500131/24747/361662/301965/24525/60664/25704/361389/368153/751812/414784/24887/84509/64193/414786/24984/114090/414785/311412/25710/414790/2498…
rno00650	Butanoate metabolism	25	0.655179	1.63819	0.00892857	0.0829082	0.070623	290	tags=24%, list=1%, signal=24%	246263/361637/65984/29637/308100/24763
rno05322	Systemic lupus erythematosus	114	-0.427023	-1.47149	0.0116279	0.104974	0.0894193	5870	tags=43%, list=20%, signal=34%	291159/690795/100360754/294274/84349/309622/294269/117517/680322/685909/100359692/680312/684797/690131/291794/192262/102549061/502129/29384/308901/24232/24984/24986/100359421/298288/81783/685069/117512/100360868/296545/313421/102548682/100361558/64646/117056/102551184/304966/108349691/500882/680403/365542/24409/364723/306945/291157/24835/64627/24237
rno03013	RNA transport	163	-0.387526	-1.39942	0.0124688	0.107988	0.0919863	6753	tags=40%, list=23%, signal=31%	65160/308666/65274/366016/307604/364382/117045/499417/291797/683983/297699/308653/298075/287703/311182/499391/25281/302697/314879/292831/685068/308306/117021/363275/317385/363462/301442/361020/287436/365684/53372/316108/299706/691947/315352/312947/682787/298385/64301/751812/84509/361628/690244/117241/100312984/286917/295284/680025/113929/296219/54318/315045/296302/296634/305714/24799/298002/68911…
rno04514	Cell adhesion molecules	156	-0.376062	-1.35272	0.0126263	0.107988	0.0919863	5848	tags=33%, list=20%, signal=26%	360406/24699/84008/294274/84349/29583/309622/294269/300920/360323/24586/287098/116479/25615/59318/24747/287099/24796/24931/499342/368153/414784/414786/24984/414785/414790/295382/24986/83501/25361/414783/288124/414792/499400/414779/29616/24973/497761/114122/24974/309607/365542/65131/414793/65129/25464/497815/308417/117258/288280
rno04022	cGMP-PKG signaling pathway	164	0.394514	1.37199	0.0145631	0.119926	0.102156	4860	tags=26%, list=17%, signal=22%	140448/362339/29639/29376/302950/25262/29290/303634/50678/288001/84021/24925/25245/25289/24239/50672/24903/29414/54223/24600/25031/691455/81662/81518/81636/24213/25467/307100/288057/81743/64672/24954/64508/25537/116601/64532/498607/24603/406169/81663/305897/116564/29747
rno00030	Pentose phosphate pathway	28	0.596451	1.56004	0.0147601	0.119926	0.102156	2027	tags=25%, list=7%, signal=23%	24191/114508/65152/292804/24189/689374/24377
rno01200	Carbon metabolism	117	0.43767	1.44171	0.0153322	0.121536	0.103527	4067	tags=30%, list=14%, signal=26%	58835/24191/114508/308100/361596/311569/65152/292804/24552/24399/293820/362657/361730/24651/25059/24383/24189/81670/689374/24377/25179/307759/24333/24334/79250/25438/303448/687008/296259/25060/50681/29554/170670/24551/24401
rno05203	Viral carcinogenesis	206	-0.356671	-1.32259	0.0159574	0.12348	0.105183	6938	tags=37%, list=24%, signal=28%	29135/81504/24918/306969/29753/140583/117263/684173/361787/64033/100910200/293621/24605/84598/361580/25636/81515/361585/680006/117273/291969/360323/364073/117526/29240/64515/117027/306516/294236/303918/293508/83830/100359692/680312/684797/25577/500131/24747/64044/83805/24525/60664/368153/102549061/414784/24887/24232/414786/25148/114090/414785/297893/414790/414783/680111/360739/114494/414792/49940…
rno05170	Human immunodeficiency virus 1 infection	216	-0.342247	-1.29519	0.0163488	0.123566	0.105256	7038	tags=39%, list=24%, signal=30%	690825/378947/361181/25272/315137/79218/140583/170851/360785/684173/65172/361787/361400/29271/29748/293621/24605/362356/58918/25625/100361818/302671/301059/299827/360323/81678/315609/64199/689314/156767/498840/246097/50663/366624/24674/24747/64525/64044/300177/24525/60664/287280/300948/368153/414784/64625/24242/24887/300084/414786/414785/25710/414790/29468/24812/367304/414783/314322/81807/1003640…
rno04350	TGF-beta signaling pathway	93	-0.417496	-1.39166	0.019656	0.145187	0.123673	6502	tags=39%, list=22%, signal=30%	29591/24673/50566/116651/362356/140590/303614/117273/361178/79558/25671/29357/29263/367100/681433/25495/29200/25644/287280/300084/245921/29373/680111/316742/24577/25585/25261/291023/81516/24835/83711/25587/64549/25196/84604
rno00590	Arachidonic acid metabolism	75	0.468392	1.45003	0.0205832	0.147192	0.125381	3872	tags=32%, list=13%, signal=28%	24300/24306/361523/50549/29692/685222/103691072/298423/266674/65030/65210/25527/293989/116568/29224/362676/25086/24693/102556347/64317/100912642/24886/311341/303252
rno05202	Transcriptional misregulation in cancer	180	-0.358078	-1.30973	0.0208333	0.147192	0.125381	5163	tags=29%, list=18%, signal=24%	25266/362316/25671/81679/317385/171046/315532/315305/25112/171045/171120/114845/78971/286995/79237/367218/498659/24887/60371/362176/499497/297893/286958/100359421/50662/81687/100360868/114494/24577/680537/102548682/432392/100361558/361295/117056/171528/102551184/84577/83574/108349691/500882/84576/246271/312777/303413/304785/291005/25664/25587/58853/24482/114851
rno04742	Taste transduction	56	0.490982	1.4591	0.0222222	0.15323	0.130524	3901	tags=25%, list=13%, signal=22%	63843/29407/29691/81529/364241/25289/25122/24239/83633/54223/25031/81739/64467/81657
rno00051	Fructose and mannose metabolism	36	0.562921	1.5178	0.0228571	0.15323	0.130524	4874	tags=36%, list=17%, signal=30%	24191/114508/65152/361730/24638/25059/24189/24640/117276/25060/54283/310935/501167
rno04721	Synaptic vesicle cycle	75	0.452959	1.41105	0.0231023	0.15323	0.130524	2466	tags=17%, list=9%, signal=16%	29483/296981/171163/362802/116657/64829/29482/116509/25716/25558/64830/25553/24923
rno00230	Purine metabolism	130	0.397867	1.35756	0.0257649	0.164719	0.140311	4917	tags=29%, list=17%, signal=24%	59320/361752/140929/302950/54410/50678/24651/25028/29691/81529/25711/25289/290646/25095/362015/83585/54223/100360582/26956/24465/81636/83782/297998/191569/81743/363129/64467/64508/24183/246758/685679/64532/289878/24603/287420/361063/116564/64519
rno00983	Drug metabolism - other enzymes	92	0.431416	1.37507	0.0258481	0.164719	0.140311	2685	tags=25%, list=9%, signal=23%	295620/286954/289533/100910144/574523/24861/396551/494500/396527/396552/301595/154516/113992/171118/501907/64352/113902/63867/24346/24465/83782/305264/25086
rno04913	Ovarian steroidogenesis	51	0.506776	1.47151	0.0273504	0.168887	0.143862	4062	tags=37%, list=14%, signal=32%	24296/29540/50559/65210/314304/192272/302950/25557/25289/54223/25322/81636/681337/24954/64508/100912642/79243/311341/64532
rno03060	Protein export	26	-0.607472	-1.59795	0.0277186	0.168887	0.143862	6939	tags=65%, list=24%, signal=50%	690345/361273/294912/266758/65166/367306/309858/689134/300965/291685/298068/293142/296076/290555/25617/691145
rno05034	Alcoholism	167	-0.364425	-1.30997	0.0280612	0.168887	0.143862	4817	tags=33%, list=17%, signal=28%	293621/24605/498894/291159/100360880/690795/100360754/25636/24411/64199/25750/680322/293508/685909/100359692/680312/684797/690131/50663/500131/83506/63997/24525/24412/102549061/24242/502129/29384/297893/100359421/685069/114119/25549/100360868/102548682/100361558/64646/117056/102551184/84577/364774/108349691/500882/84576/680403/296501/24409/680149/364723/306945/291157/64627/24311/29316
rno04923	Regulation of lipolysis in adipocytes	54	0.484628	1.43156	0.0288809	0.17066	0.145372	4497	tags=35%, list=16%, signal=30%	361676/29376/302950/29290/84021/24925/25289/25330/29414/54223/81636/25467/24693/24954/64508/64532/85243/24603/29527
rno00564	Glycerophospholipid metabolism	93	0.428808	1.37051	0.0347826	0.200062	0.170417	2210	tags=18%, list=8%, signal=17%	313977/316737/29692/687071/305166/246246/81925/498741/246115/287644/361401/85311/406165/361527/25666/296130/293620
rno00071	Fatty acid degradation	48	0.508551	1.47334	0.0350877	0.200062	0.170417	5084	tags=38%, list=18%, signal=31%	24306/50549/308100/298423/266674/29646/171410/501072/29740/25618/171155/364975/50681/170670/310903/365096/24172/114024
rno04060	Cytokine-cytokine receptor interaction	245	-0.325394	-1.23278	0.0404624	0.226729	0.193133	2828	tags=24%, list=10%, signal=22%	301086/25644/79216/360697/290300/25704/301133/310738/29455/312679/245921/29373/361749/361795/24684/302424/24494/25008/287562/25556/308977/171040/29363/140924/84475/308163/24493/294797/100360218/287561/246759/310132/497942/25235/500598/117518/288593/246358/316256/25069/25647/360579/688605/171371/24835/287673/252963/25385/498335/24770/83711/81503/64549/24772/245920/64546/25196/117551
rno03008	Ribosome biogenesis in eukaryotes	81	-0.407134	-1.33415	0.0429864	0.235507	0.20061	6573	tags=49%, list=23%, signal=38%	309301/291987/300092/362967/288029/81650/116549/292747/308653/312706/305506/303456/315697/292831/293828/690297/100359574/360574/291061/289323/315352/361935/362229/751812/84509/102238592/362703/361262/117241/114300/680025/296219/315045/688637/499709/298002/308201/60373/291317
rno04066	HIF-1 signaling pathway	110	0.396275	1.30323	0.0434783	0.235507	0.20061	3411	tags=25%, list=12%, signal=23%	64678/24191/54702/299618/65152/66021/24224/24337/116636/24681/25059/24383/24189/117276/29414/24600/24499/24680/29260/24333/24334/25438/303448/29304/25060/24954/24245/29337
rno05032	Morphine addiction	85	0.437665	1.36825	0.0467446	0.249049	0.212145	4900	tags=29%, list=17%, signal=24%	140929/302950/29290/50678/29691/81529/245986/59075/25289/290646/24681/83633/54223/58979/24680/81636/25388/83579/81743/64508/81657/64532/192258/294962/25387
rno04658	Th1 and Th2 cell differentiation	88	-0.386542	-1.29324	0.0498753	0.261443	0.222703	6793	tags=36%, list=24%, signal=28%	25272/24918/361400/29748/84598/100361818/294274/309622/294269/25124/315609/689314/56761/24674/360697/25704/301348/24984/25710/156726/24986/314322/313050/85420/140924/29492/311332/365542/29147/300678/64546
rno00510	N-Glycan biosynthesis	47	-0.454633	-1.3577	0.0567376	0.2897	0.246772	8423	tags=51%, list=29%, signal=36%	303100/64701/192275/367083/293721/78947/311847/294410/24390/29640/305291/313536/81519/296624/500972/296394/25197/25596/65271/295051/300284/290783/432392
rno04141	Protein processing in endoplasmic reticulum	165	-0.344508	-1.24605	0.0576441	0.2897	0.246772	6935	tags=37%, list=24%, signal=28%	116643/29702/25272/499579/85273/361273/294912/289754/361014/298012/362356/83809/362862/295690/309858/689134/29144/295235/302705/286900/289085/362226/25506/288444/500972/84026/310843/298068/362859/312903/79435/287280/81920/24887/100360412/300084/361831/25596/641452/63880/29468/287276/299331/294862/54318/286906/290783/192235/100910823/690038/690315/290802/360734/25617/64202/116598/83619/294993/1561…
rno05310	Asthma	25	-0.524481	-1.38572	0.0579399	0.2897	0.246772	5395	tags=48%, list=19%, signal=39%	84349/309622/294269/24984/24986/25316/100361866/25047/58826/365542/24835
rno03320	PPAR signaling pathway	81	0.420798	1.3182	0.0591304	0.291173	0.248027	1653	tags=19%, list=6%, signal=18%	24306/50549/29637/298423/266674/363331/296371/499985/24552/171410/501072/301517/140914/361042/25747
rno04935	Growth hormone synthesis, secretion and action	109	0.384888	1.26856	0.0611205	0.29648	0.252548	4901	tags=27%, list=17%, signal=22%	59320/24517/362339/29513/29376/302950/25262/114495/84021/25289/24681/314612/24239/29414/54223/25031/81662/24680/81636/25467/64508/29337/25033/64532/85243/406169/85385/25125/60352
rno05164	Influenza A	154	-0.346955	-1.24425	0.0628141	0.300214	0.255729	6754	tags=34%, list=23%, signal=27%	362281/311430/170851/287362/29268/84598/288064/308653/85483/58918/25625/294274/309622/301059/78963/294269/299827/81780/25124/85245/246097/315352/360697/64044/300177/499801/60664/286918/297989/64625/24887/24984/63880/361749/24986/680025/24494/296219/287562/54318/367074/266610/24493/65190/25513/365542/24835/25385/25464/24770/245920/64546
rno05340	Primary immunodeficiency	35	-0.46983	-1.33147	0.0671296	0.3121	0.265853	6586	tags=49%, list=23%, signal=38%	24165/85483/24699/499617/84349/304496/315609/24931/301348/25710/24812/313050/140924/294797/24811/499356
rno05020	Prion disease	254	-0.308585	-1.16685	0.0674487	0.3121	0.265853	6194	tags=29%, list=21%, signal=23%	81650/311024/292766/29748/116549/293991/114630/29671/58918/25278/64158/25581/25636/24411/282819/681024/689938/100363268/78963/117517/29716/81780/25404/362588/29675/24786/81678/301123/293508/689314/307821/24586/29673/171549/24674/29670/500131/289990/307351/297990/60664/363441/291660/24412/117036/24887/684509/29672/311078/29666/100360846/680532/298288/24494/54318/117512/296545/313421/24493/25513/29…
rno04062	Chemokine signaling pathway	179	-0.334437	-1.2194	0.0681818	0.3121	0.265853	2189	tags=15%, list=8%, signal=14%	114119/29363/305509/84475/308163/360509/287561/246759/497942/25513/298947/117518/288593/246358/680149/360579/688605/171371/287673/79113/498335/24770/81503/24772/245920/117551
rno00010	Glycolysis / Gluconeogenesis	65	0.443938	1.34119	0.0711744	0.321273	0.273668	5001	tags=37%, list=17%, signal=31%	24191/114508/311569/29646/65152/292804/24651/361042/25059/24383/24189/24333/24334/25438/303448/296259/25060/309147/688800/29554/362282/310903/66020/24172
rno05414	Dilated cardiomyopathy	90	0.406404	1.3034	0.0745234	0.330217	0.281286	5704	tags=37%, list=20%, signal=30%	140448/295929/302950/24925/84015/312668/25289/24837/24239/25118/54223/81008/685004/685269/50688/81636/64672/64508/116601/29248/25713/290561/116600/64532/29302/81809/680229/64362/114517/24585/309368/25724/287876
rno05146	Amoebiasis	92	-0.377295	-1.27111	0.075188	0.330217	0.281286	3480	tags=25%, list=12%, signal=22%	117036/307582/298288/24494/140433/117512/296545/363458/305509/313421/25661/25109/25513/361241/364705/29393/501854/24835/311862/81503/305078/64546
rno04261	Adrenergic signaling in cardiomyocytes	143	0.367773	1.25117	0.0766721	0.330905	0.281872	5246	tags=27%, list=18%, signal=22%	140448/60660/362339/29686/29639/29513/302950/24224/24925/312668/25289/24837/24239/29414/54223/25031/25665/691455/50688/24680/314384/81636/24213/307100/64672/24245/64508/116601/29248/290561/116600/64532/406169/24246/309179/60352/24585/25650
rno00450	Selenocompound metabolism	17	0.593964	1.41277	0.077381	0.330905	0.281872	3877	tags=35%, list=13%, signal=31%	368066/50551/297437/361661/311844/291314
rno05167	Kaposi sarcoma-associated herpesvirus infection	200	-0.32036	-1.1858	0.0787402	0.331126	0.28206	6099	tags=32%, list=21%, signal=25%	293621/24605/84598/291105/171415/58918/684111/25625/100361818/81515/299827/360323/25124/117027/81678/64199/100359937/689314/64670/114558/246097/161452/50663/24674/24747/64044/83805/24525/60664/368153/414784/64625/24242/24887/24232/414786/414785/414790/414783/314322/399489/114119/24577/266610/89805/414792/499400/364774/414779/25513/298947/24973/24974/65052/309607/680149/414793/266766/25464/58919/8…
rno04916	Melanogenesis	93	0.387444	1.25236	0.0794702	0.331126	0.28206	4062	tags=25%, list=14%, signal=21%	362339/312451/302950/100360552/114487/25289/24681/64512/50672/64566/54223/25031/303586/691455/24680/81636/363595/307100/24245/64508/364754/84426/64532
rno04024	cAMP signaling pathway	195	0.345752	1.20797	0.0808241	0.332504	0.283234	4357	tags=23%, list=15%, signal=20%	59320/362339/29639/25378/24255/302950/689936/29290/50678/140588/24925/24167/25289/290646/291936/25747/29627/24239/83633/25330/29414/54223/691455/170924/81636/24213/307100/25156/26955/64672/24245/64508/89830/25537/29629/50681/116601/29248/25033/81657/24516/64532/85243/24603/81645
rno01240	Biosynthesis of cofactors	156	0.358607	1.2227	0.0837209	0.340116	0.289718	2584	tags=17%, list=9%, signal=16%	286954/289533/25586/574523/24861/396551/396527/396552/301595/154516/113992/501907/293820/24651/64300/751787/687861/680308/63867/65155/360511/25458/298490/26956/29739/83782/305264
rno04750	Inflammatory mediator regulation of TRP channels	109	0.386204	1.26912	0.0868852	0.346229	0.294926	4591	tags=33%, list=16%, signal=28%	24306/50549/298423/66026/266674/65210/293989/29513/302950/25262/288001/114495/25245/25289/24681/24903/54223/83810/59109/25031/691455/25663/24680/81636/307100/116677/24245/64508/100912642/29337/311341/303252/64532/85243/499353/24246
rno05222	Small cell lung cancer	91	-0.370984	-1.25032	0.0873563	0.346229	0.294926	4472	tags=26%, list=15%, signal=22%	25112/63879/78971/498709/60664/117036/170921/307582/24887/60371/399489/140433/363458/24577/25661/25513/83574/24706/311862/58919/291005/305078/114851
rno04145	Phagosome	174	-0.330413	-1.20695	0.0886076	0.346957	0.295546	5395	tags=34%, list=19%, signal=28%	298451/689134/309622/29144/291969/294269/312689/170667/360323/289211/366588/25073/287531/366545/365183/293650/299159/24747/298068/307351/368153/116659/170921/414784/24232/414786/24984/414785/360953/414790/24986/24812/414783/310710/64668/292406/155151/414792/304966/499400/24548/502902/24811/414779/291081/498736/24973/679312/24974/64202/65052/309607/365542/501854/414793/288375/303413/24598
rno00561	Glycerolipid metabolism	59	0.432534	1.28449	0.0912343	0.35299	0.300685	2207	tags=17%, list=8%, signal=16%	313977/316737/361676/305166/498741/246115/361730/406165/25666/296130
rno00920	Sulfur metabolism	10	-0.69013	-1.41357	0.101449	0.387894	0.330417	6460	tags=70%, list=22%, signal=54%	192172/64473/312952/294103/292710/691966
rno04392	Hippo signaling pathway - multiple species	27	0.502486	1.30857	0.10989	0.415282	0.353747	6334	tags=52%, list=22%, signal=41%	58822/85265/360920/363140/303039/305922/683522/25744/257646/294299/361630/308582/311437/310550
rno04964	Proximal tubule bicarbonate reclamation	22	0.535909	1.33059	0.117117	0.430215	0.366466	5246	tags=45%, list=18%, signal=37%	24399/29639/84484/361042/24213/24551/29242/362282/170943/25650
rno04727	GABAergic synapse	84	0.396591	1.23548	0.117647	0.430215	0.366466	4656	tags=26%, list=16%, signal=22%	171163/24957/302950/245986/25289/24681/171086/24239/83633/54223/58979/24680/81636/29430/83579/84587/64508/689161/81657/64532/192258/294962
rno04330	Notch signaling pathway	62	-0.38459	-1.23527	0.118026	0.430215	0.366466	1513	tags=16%, list=5%, signal=15%	84577/313575/84576/29492/311332/315119/687424/29147/84424
rno04260	Cardiac muscle contraction	78	0.392336	1.2321	0.120209	0.430215	0.366466	8355	tags=44%, list=29%, signal=31%	140448/29639/312668/24837/24239/50688/24213/687508/84683/116601/29248/290561/116600/292905/24585/25650/298762/25250/100361126/24782/24851/29445/24214/366448/362897/685322/100188937/171335/688869/94194/24211/690848/300992/29693
rno05412	Arrhythmogenic right ventricular cardiomyopathy	73	0.394177	1.23808	0.121575	0.430215	0.366466	5704	tags=33%, list=20%, signal=26%	140448/312451/312668/24392/24239/25118/81008/685004/685269/50688/297357/363595/116601/25713/116600/29302/680229/64362/114517/309368/679869/306871/25724/287876
rno04540	Gap junction	83	0.380851	1.20313	0.121784	0.430215	0.366466	4101	tags=29%, list=14%, signal=25%	500319/302950/29213/25262/25267/24925/24392/25289/500363/24681/500377/54223/25031/81662/24680/81636/246118/171492/316531/64508/116744/114509/64532/79429
rno00020	Citrate cycle (TCA cycle)	29	0.497906	1.28823	0.125	0.436828	0.3721	7392	tags=55%, list=26%, signal=41%	361596/361042/24159/25179/79250/29554/24551/360975/362282/170587/81654/299201/289950/298596/289217/50655
rno04915	Estrogen signaling pathway	120	0.358231	1.19681	0.139303	0.47684	0.406183	4397	tags=27%, list=15%, signal=23%	361810/287678/362339/302950/25262/24224/84584/25289/314612/83633/25433/29414/54223/24600/25031/691455/81636/307100/360626/64508/294853/24472/683212/24963/108348108/81657/24516/64532/85243/171293/60460/406169
rno04910	Insulin signaling pathway	135	0.355909	1.20369	0.139384	0.47684	0.406183	4781	tags=25%, list=17%, signal=21%	83516/50671/114508/60581/299618/25623/29376/24651/116636/84021/361042/25059/314612/678739/171136/25330/29414/116719/691455/25467/307100/29304/116717/25060/24954/305828/60445/691447/361696/85243/363453/362282/25739/85385
rno04911	Insulin secretion	77	0.384716	1.20536	0.140917	0.477062	0.406372	4860	tags=34%, list=17%, signal=28%	362339/171143/29639/302950/83535/24167/25289/24681/24239/54223/25031/81662/24680/81636/54261/24213/25351/24245/64508/64532/406169/24246/116839/54263/116470/29747
rno03020	RNA polymerase	29	-0.458815	-1.26094	0.142539	0.477579	0.406812	7500	tags=52%, list=26%, signal=38%	288588/300088/502374/117017/362728/361784/83581/83582/361102/366277/301246/364834/100361574/289561
rno00380	Tryptophan metabolism	46	0.438369	1.23212	0.152753	0.501429	0.427128	296	tags=13%, list=1%, signal=13%	24296/368066/171385/24297/308100/65029
rno05323	Rheumatoid arthritis	83	-0.362462	-1.17609	0.15311	0.501429	0.427128	5395	tags=34%, list=19%, signal=28%	298451/309622/291969/294269/170667/81780/60665/171045/366545/293650/299159/24984/24986/361795/314322/24494/287562/89804/171040/25732/24493/365542/24835/25464/24770/81503/24772
rno05014	Amyotrophic lateral sclerosis	348	-0.277781	-1.08717	0.154286	0.501429	0.427128	7337	tags=36%, list=25%, signal=27%	298524/500929/29425/293448/297522/679739/287772/303200/311372/116643/29702/300240/94198/58974/58854/362281/65274/308961/117263/29669/366016/289754/24248/29578/500442/171375/362152/311024/292766/29748/293991/683983/114630/308653/29671/58918/298075/25278/64158/311182/25581/25625/294744/171436/24411/681024/25281/689938/100363268/300078/78963/299827/361879/362588/29675/24786/117021/301123/317385/8175…
rno04912	GnRH signaling pathway	87	0.377958	1.19802	0.158516	0.510076	0.434494	4062	tags=28%, list=14%, signal=24%	24330/29513/50646/302950/25262/114495/25289/24239/25433/54223/25031/691455/81662/24680/81636/307100/171492/24245/64508/311341/363855/24516/114509/64532
rno01521	EGFR tyrosine kinase inhibitor resistance	79	0.376448	1.17262	0.16609	0.522558	0.445126	5598	tags=35%, list=19%, signal=29%	294515/64547/84489/25267/24224/24337/24446/116636/24681/314612/29414/24499/24680/29496/29304/24888/29337/112400/79429/361696/85243/308444/85385/25125/66018/25313/170911/25718
rno04512	ECM-receptor interaction	86	-0.347786	-1.16659	0.167059	0.522558	0.445126	4472	tags=27%, list=15%, signal=23%	25312/29643/25353/116669/502858/311061/117036/170921/307582/367313/140433/363458/29169/25661/292406/29364/29393/362285/311862/686753/691992/305078
rno04072	Phospholipase D signaling pathway	142	0.341071	1.15206	0.167219	0.522558	0.445126	6617	tags=36%, list=23%, signal=28%	66025/246115/50646/302950/498609/25267/303634/406165/25289/314612/25666/29414/54223/25031/24680/81636/314641/116692/24954/64508/29337/60445/84477/311341/116744/64532/79429/85243/500317/29385/302378/100361138/81663/170897/85385/361568/25155/171574/25097/66018/25313/170911/500906/85240/294324/140694/29741/116693/313845/81821/497932
rno03420	Nucleotide excision repair	45	-0.408958	-1.19694	0.174393	0.534452	0.455258	6859	tags=51%, list=24%, signal=39%	304528/294693/361181/288003/84389/298012/310071/502227/304573/361580/288414/291703/294236/59102/362385/266713/89809/300084/81513/25737/296883/299112
rno04270	Vascular smooth muscle contraction	131	0.343573	1.14867	0.174551	0.534452	0.455258	5037	tags=24%, list=17%, signal=20%	24306/50549/29692/298423/266674/302950/25262/303634/25289/24681/24239/54223/25031/691455/81662/24680/292661/81636/307100/288057/304813/64508/25537/311341/64532/24603/78966/81663/116564/29747/60323/298579
rno04918	Thyroid hormone synthesis	70	0.378398	1.15488	0.175958	0.534452	0.455258	4397	tags=29%, list=15%, signal=24%	81806/362339/29639/81819/114613/302950/25262/25289/24681/54223/25031/24680/81636/24213/64508/64317/24186/64532/29216/406169
rno05160	Hepatitis C	145	-0.314083	-1.11864	0.184416	0.554954	0.472722	6926	tags=32%, list=24%, signal=25%	81504/311430/29753/65130/170851/304407/24673/293621/24605/84598/291105/58918/684111/25625/78963/299827/300920/25124/25073/287098/246097/25577/287099/64044/294090/24525/60664/286918/297989/64625/24887/399489/54318/24577/266610/65190/25513/24329/65131/25621/24835/65129/25385/58919/245920/114851
rno05165	Human papillomavirus infection	332	-0.282233	-1.09195	0.190476	0.567034	0.483012	4290	tags=20%, list=15%, signal=18%	366545/25353/116669/317674/56761/246097/293650/500131/299159/24747/311061/64044/301965/24525/60664/363122/117036/368153/286918/170921/414784/307582/24887/414786/414785/297893/414790/414783/282582/680111/399489/367313/140433/312754/363458/29169/114494/64558/25661/266610/292406/414792/499400/307799/84577/84023/313575/414779/25513/301112/84576/29492/24973/315119/24974/29393/309607/24329/414793/24835…
rno04613	Neutrophil extracellular trap formation	170	-0.308768	-1.11169	0.191919	0.567034	0.483012	4727	tags=26%, list=16%, signal=22%	689314/685909/100359692/680312/684797/690131/116669/83805/60664/54243/102549061/502129/29384/24232/297893/100359421/685069/100360868/24366/102548682/100361558/64646/117056/102551184/304966/502902/84577/361969/25513/108349691/24367/114555/500882/84576/680403/296501/364723/60586/306945/291157/303413/64627/691992
rno00220	Arginine biosynthesis	19	0.515585	1.22916	0.195572	0.567214	0.483165	2624	tags=37%, list=9%, signal=34%	25698/24399/24957/81670/24600/307759/29215
rno04917	Prolactin signaling pathway	68	-0.371492	-1.18863	0.196172	0.567214	0.483165	3582	tags=35%, list=12%, signal=31%	25272/24918/170851/64033/293621/24605/25124/689314/252971/83681/83805/24525/60664/366142/24684/314322/25329/25513/84607/58919/24385/24890/25146
rno03022	Basal transcription factors	39	-0.410549	-1.17029	0.197216	0.567214	0.483165	8066	tags=56%, list=28%, signal=41%	682902/309638/294693/291773/310784/84389/373541/287571/100360100/502227/361580/117526/291703/306516/294236/303918/83830/266713/307927/246770/307485
rno04150	mTOR signaling pathway	153	0.327544	1.12477	0.202853	0.572038	0.487274	6654	tags=34%, list=23%, signal=26%	313977/316737/360969/362802/100360552/116636/114487/24681/64512/64566/29414/360827/303586/293561/24680/25467/690751/29304/315189/303185/24954/364754/117043/60445/296648/361227/84426/361696/85243/310131/50719/310538/304410/363138/295234/170911/305464/25718/302986/300253/314979/360505/501146/499935/29741/303811/498416/315196/313845/83721/65201/81771
rno04920	Adipocytokine signaling pathway	69	0.370336	1.14238	0.204918	0.572038	0.487274	2065	tags=14%, list=7%, signal=13%	83516/24536/499985/171410/29376/84021/361042/25747/29414/116719
rno00250	Alanine, aspartate and glutamate metabolism	34	0.437474	1.18831	0.205357	0.572038	0.487274	2306	tags=21%, list=8%, signal=19%	25612/25698/24399/24957/85309/81670/307759
rno01212	Fatty acid metabolism	59	0.3836	1.13833	0.205934	0.572038	0.487274	1574	tags=15%, list=5%, signal=14%	50671/171402/308100/60581/362540/171410/501072/25618/361895
rno05145	Toxoplasmosis	110	-0.318726	-1.10677	0.215026	0.592232	0.504476	5833	tags=31%, list=20%, signal=25%	58918/25625/282819/294274/84349/309622/301059/294269/25124/689314/252971/192362/63879/78971/448830/360697/64044/300177/117036/307582/60371/24984/24986/140433/303163/298947/365542/24835/100362733/303090/311862/305078/64546
rno05017	Spinocerebellar ataxia	138	-0.308126	-1.099	0.220049	0.600974	0.511923	6878	tags=33%, list=24%, signal=26%	94198/58854/25272/117263/25049/29669/289754/292766/29671/25581/24411/282819/298282/117526/29675/81678/25696/307821/114558/29673/499670/303206/29670/289990/363131/60664/24412/303630/300807/58839/29672/100363472/311078/29666/361358/100360846/680532/103694328/25513/114207/65052/24409/60395/84012/266729
rno04914	Progesterone-mediated oocyte maturation	87	-0.339696	-1.13089	0.22381	0.601187	0.512105	3527	tags=34%, list=12%, signal=30%	261730/290875/170851/84420/29516/25636/680006/317203/293508/689314/296137/24525/60664/361389/311412/117269/100364016/299331/305509/114494/366381/171103/25513/25203/54237/363088/293502/317389/24482
rno00062	Fatty acid elongation	28	0.459333	1.19004	0.223827	0.601187	0.512105	3965	tags=36%, list=14%, signal=31%	171402/50559/362540/314304/192272/361895/171155/681337/361993/170670
rno04080	Neuroactive ligand-receptor interaction	264	-0.282787	-1.0686	0.247283	0.654255	0.557309	3381	tags=14%, list=12%, signal=12%	170926/24807/29581/24232/24323/29555/266708/24166/59264/259222/24684/25329/116498/24448/29251/29597/24929/29665/84023/63887/24406/25102/25235/29191/24260/65032/24409/24413/24180/29733/24179/29415/29235/29316/58812
rno01524	Platinum drug resistance	81	-0.338065	-1.11081	0.248889	0.654255	0.557309	4276	tags=30%, list=15%, signal=25%	63879/499688/24421/78971/246097/64044/60664/64625/24887/60371/24422/494499/309812/24424/57298/266610/81869/25513/499505/171341/25303/25385/114851
rno00500	Starch and sucrose metabolism	30	-0.413308	-1.13709	0.252155	0.654255	0.557309	2744	tags=30%, list=9%, signal=27%	25634/64035/288333/81675/103689940/24203/497039/24385
rno04960	Aldosterone-regulated sodium reabsorption	37	-0.401678	-1.14253	0.252212	0.654255	0.557309	3527	tags=22%, list=12%, signal=19%	60664/24521/25390/25513/29517/24482/25117
rno04950	Maturity onset diabetes of the young	22	0.471243	1.15027	0.25365	0.654255	0.557309	2791	tags=32%, list=10%, signal=29%	25334/294395/365744/24651/366949/25351/60349
rno04668	TNF signaling pathway	110	-0.318685	-1.09685	0.256545	0.656441	0.55917	4713	tags=27%, list=16%, signal=23%	683206/689314/301365/114111/171045/156767/78971/246097/81707/500131/64044/60664/24323/60371/25361/291912/314322/81687/24494/25008/287562/266610/25513/680611/24835/25464/24770/81503/245920
rno04610	Complement and coagulation cascades	83	-0.33402	-1.09687	0.258537	0.656441	0.55917	4587	tags=35%, list=16%, signal=29%	304917/295703/29636/116669/192262/54243/79126/24232/298288/24236/116498/117512/29251/296545/64668/29169/24366/313421/155012/24548/24235/361969/100361907/24367/289055/289057/499271/24237
rno04218	Cellular senescence	173	-0.290017	-1.05905	0.26178	0.659524	0.561797	6704	tags=36%, list=23%, signal=28%	140583/170851/59086/29591/361787/64033/361400/116651/29748/293621/294800/24605/291105/684111/310511/100361818/29716/305171/360323/29357/81678/689314/25112/114212/50663/24674/24747/24525/60664/368153/414784/24242/414786/58921/414785/414790/414783/64012/100364016/680111/399489/114494/24577/24493/414792/499400/364774/414779/25513/24973/25203/24974/309607/414793/54237/363088/296344/317389/58919/29100…
rno05140	Leishmaniasis	71	-0.332783	-1.0856	0.267303	0.668258	0.569237	6725	tags=38%, list=23%, signal=29%	59086/81520/84598/103689966/314436/294274/309622/301059/294269/25124/689314/360697/300177/116689/54243/24232/24984/24986/314322/24494/24799/24493/304966/365542/24835/64546
rno04922	Glucagon signaling pathway	96	0.339869	1.09623	0.272879	0.676989	0.576674	2798	tags=19%, list=10%, signal=17%	83516/114508/362339/60581/65152/25623/25262/24638/361042/678739/25747/29414/116719/25031/691455/81636/25351/307100
rno00061	Fatty acid biosynthesis	17	0.489264	1.13014	0.285448	0.702807	0.598666	2065	tags=24%, list=7%, signal=22%	50671/60581/171410/116719
rno04961	Endocrine and other factor-regulated calcium reabsorption	51	0.381223	1.11467	0.289242	0.706793	0.602062	2652	tags=18%, list=9%, signal=16%	140448/29639/302950/25245/25289/24681/25031/24680/24213
rno04622	RIG-I-like receptor signaling pathway	54	-0.353059	-1.08768	0.292343	0.709042	0.603977	5226	tags=28%, list=18%, signal=23%	364073/298696/362007/689314/303538/498840/64044/499801/297989/266610/24835/298693/245920/64546
rno05218	Melanoma	67	-0.340859	-1.07612	0.295349	0.711025	0.605667	1241	tags=16%, list=4%, signal=16%	60664/24887/399489/25513/24329/58919/291005/24482/29368/114851
rno00620	Pyruvate metabolism	45	0.387253	1.09668	0.302448	0.719193	0.612624	5335	tags=36%, list=18%, signal=29%	308100/311569/29646/60581/24552/24651/361042/116719/296259/29554/24551/362282/310903/365096/24172/81654
rno03430	Mismatch repair	22	-0.439026	-1.10474	0.303167	0.719193	0.612624	7935	tags=59%, list=27%, signal=43%	304528/81709/288003/100360342/288414/314320/59102/89809/81513/25737/499505/296883
rno01040	Biosynthesis of unsaturated fatty acids	33	0.405676	1.09906	0.307554	0.724312	0.616985	1574	tags=21%, list=5%, signal=20%	171402/50559/362540/501072/314304/192272/361895
rno05217	Basal cell carcinoma	57	0.372466	1.09145	0.311475	0.72827	0.620356	3351	tags=25%, list=12%, signal=22%	299626/312451/293047/100360552/140588/114487/291936/64512/64566/303586/363595/29134/89830/364754
rno05418	Fluid shear stress and atherosclerosis	147	-0.294568	-1.04887	0.321149	0.745524	0.635054	6079	tags=35%, list=21%, signal=28%	499417/140590/25216/362862/25625/29583/117273/25266/25404/79558/29263/689314/24423/301442/25522/499688/24421/25615/25589/50663/116484/114856/83805/682787/60664/24242/24323/499497/690244/24422/25361/494499/314322/299331/81687/24494/287562/24424/57298/24493/81869/364774/25513/58920/171341/83619/24835/25464/24770/363425
rno05321	Inflammatory bowel disease	59	-0.343619	-1.06756	0.324263	0.747363	0.63662	5484	tags=34%, list=19%, signal=28%	294274/309622/294269/25124/29357/301365/360697/300807/24984/317382/24986/291912/24494/308977/140924/24493/365542/24835/64546
rno00514	Other types of O-glycan biosynthesis	42	-0.374977	-1.08076	0.327434	0.747363	0.63662	2929	tags=31%, list=10%, signal=28%	313536/500826/79214/313878/25197/302499/64445/689765/293181/315119/362760/100361647
rno04068	FoxO signaling pathway	130	-0.294479	-1.04283	0.335065	0.747363	0.63662	2366	tags=16%, list=8%, signal=15%	60421/29157/310344/29547/294797/83803/83722/171498/25513/25203/24329/363088/29733/317389/25385/58919/291005/29517/24482/114851
rno04672	Intestinal immune network for IgA production	42	0.378983	1.07561	0.335766	0.747363	0.63662	4689	tags=33%, list=16%, signal=28%	25325/287437/25660/25670/360750/499415/114492/103693341/64545/287034/25713/498666/171369/282832
rno04213	Longevity regulating pathway - multiple species	62	0.352272	1.05741	0.338104	0.747363	0.63662	5598	tags=40%, list=19%, signal=33%	29376/294515/302950/84021/25289/361845/29414/54223/81636/25420/25467/24954/64508/24472/24963/108348108/64532/361696/85243/60460/309757/84482/65041/170911/25718
rno04921	Oxytocin signaling pathway	145	-0.290581	-1.03924	0.339332	0.747363	0.63662	6253	tags=33%, list=22%, signal=26%	84420/171503/29748/293621/65248/117558/24605/140725/58942/25636/100361818/314436/25520/117273/29716/81678/29712/24653/293508/25400/171140/50663/24674/83506/83805/24525/25297/24242/304447/499497/685867/314322/305509/691810/83803/364774/29713/114207/298947/25206/24329/170546/266766/50599/58919/689560/114851
rno05224	Breast cancer	136	-0.292811	-1.03727	0.350746	0.747363	0.63662	2399	tags=19%, list=8%, signal=18%	56761/161452/103691373/24525/60664/24887/314322/282582/399489/64030/64558/24577/308692/313575/25513/29492/311332/24329/29147/58919/291005/24890/24482/29368/114851
rno00600	Sphingolipid metabolism	48	0.370513	1.05979	0.353571	0.747363	0.63662	5408	tags=33%, list=19%, signal=27%	94338/304208/313339/246115/29204/81536/298399/499210/303729/301543/683713/170897/24591/286896/300129/360833
rno00072	Synthesis and degradation of ketone bodies	10	0.536559	1.08893	0.353704	0.747363	0.63662	4870	tags=50%, list=17%, signal=42%	29637/308100/79238/367112/365096
rno04136	Autophagy - other	31	-0.386267	-1.06606	0.355658	0.747363	0.63662	8797	tags=61%, list=30%, signal=43%	686505/363278/24672/365601/361321/300240/58974/24673/171415/100359937/64670/114558/303206/688555/363131/303630/678769/65052
rno04390	Hippo signaling pathway	152	0.299694	1.02881	0.3584	0.747363	0.63662	7431	tags=36%, list=26%, signal=27%	60660/312451/58822/25378/100360552/114487/310914/64512/364952/64566/29495/303586/85265/360920/297357/363595/363140/29134/303039/305922/364754/683522/25631/362675/84426/81809/25744/304729/315824/83502/257646/679869/294299/56010/361630/85272/308582/287876/117104/25193/303811/315196/83721/25717/25317/50554/24205/266715/64053/361552/64462/24617/54265/303251
rno05219	Bladder cancer	40	-0.363004	-1.04652	0.359202	0.747363	0.63662	3578	tags=25%, list=12%, signal=22%	24525/315219/81687/399489/24577/306722/24329/58919/114851
rno04640	Hematopoietic cell lineage	89	-0.305417	-1.02398	0.36	0.747363	0.63662	5474	tags=35%, list=19%, signal=28%	25259/294274/309622/294269/140635/25407/315609/60427/502858/54243/24931/25704/170921/24984/25710/24986/24494/64030/171040/24493/24936/294797/25109/497761/25647/365542/24835/300678/691992/688972
rno05410	Hypertrophic cardiomyopathy	87	0.324557	1.04605	0.360068	0.747363	0.63662	5704	tags=30%, list=20%, signal=24%	140448/295929/84015/312668/24837/24239/25118/81008/685004/685269/50688/116601/29248/25713/290561/116600/29302/81809/680229/64362/114517/24310/24585/309368/25724/287876
rno05163	Human cytomegalovirus infection	230	-0.272968	-1.03206	0.360119	0.747363	0.63662	6137	tags=31%, list=21%, signal=25%	29748/293621/24605/84598/291105/58918/684111/25625/25636/100361818/314436/117273/299827/81780/360323/117027/81678/64199/293508/25637/689314/498840/246097/50663/24674/500131/24747/64044/83805/24525/60664/368153/414784/64625/24242/24887/414786/414785/414790/29468/24812/414783/24494/399489/287562/114119/24223/305509/24577/266610/24929/414792/499400/364774/84023/24811/414779/25513/24973/24974/64202/3…
rno00430	Taurine and hypotaurine metabolism	12	-0.48903	-1.07207	0.36087	0.747363	0.63662	2886	tags=50%, list=10%, signal=45%	309732/29725/313220/60356/81718
rno00515	Mannose type O-glycan biosynthesis	22	-0.426342	-1.0709	0.362661	0.747363	0.63662	6903	tags=45%, list=24%, signal=35%	299841/24390/60670/313536/493574/306549/361368/293667/64445
rno04934	Cushing syndrome	150	0.307353	1.04956	0.363333	0.747363	0.63662	3351	tags=21%, list=12%, signal=18%	362339/312451/294930/29553/25690/302950/25262/25557/100360552/64455/114487/25729/25289/64512/24239/24708/64566/54223/288271/25031/303586/81662/81636/363595/24298/29134/54238/25163/24245/64508/364754
rno04978	Mineral absorption	52	-0.338487	-1.02258	0.376842	0.764675	0.651367	3525	tags=27%, list=12%, signal=24%	24873/170840/24825/100360087/29292/25390/29600/117240/297738/300051/24215/303333/84395
rno00511	Other glycan degradation	17	0.463094	1.06986	0.37931	0.764675	0.651367	6816	tags=53%, list=24%, signal=40%	294673/29204/298399/360955/292485/24591/246136/24375/361378
rno04370	VEGF signaling pathway	55	0.345425	1.03965	0.381601	0.764675	0.651367	4901	tags=25%, list=17%, signal=21%	24471/29513/24681/314612/29414/24600/24680/29337/360820/311341/85243/29527/170897/60352
rno01523	Antifolate resistance	30	-0.384755	-1.04854	0.385343	0.764675	0.651367	2219	tags=23%, list=8%, signal=22%	299857/24312/29261/25303/24835/303333
rno00640	Propanoate metabolism	34	0.389317	1.04928	0.386691	0.764675	0.651367	3965	tags=26%, list=14%, signal=23%	308100/311569/60581/361465/116719/687008/296259/50681/170670
rno04724	Glutamatergic synapse	105	0.318064	1.03164	0.387043	0.764675	0.651367	5127	tags=28%, list=18%, signal=23%	29483/24957/302950/25262/29482/78957/245986/25289/24681/29627/24239/59312/54223/25031/29495/58979/24680/81636/24407/83579/64508/29629/311341/64532/29548/294962/29546/29642/25097
rno04979	Cholesterol metabolism	49	0.36005	1.02874	0.395904	0.764675	0.651367	1431	tags=18%, list=5%, signal=17%	294930/296371/298296/499985/25557/301517/81782/266770/83569
rno04975	Fat digestion and absorption	40	0.369726	1.03616	0.396739	0.764675	0.651367	1049	tags=12%, list=4%, signal=12%	29692/308100/499985/246115/406165
rno04926	Relaxin signaling pathway	125	0.308613	1.02608	0.397351	0.764675	0.651367	6736	tags=33%, list=23%, signal=25%	362339/89811/29513/363265/302950/114215/245986/25289/314612/50672/29414/54223/24600/25031/58979/24680/81636/25388/83579/64508/363855/24516/64532/85243/360457/406169/294962/85385/25387/60352/50664/170911/81686/85240/114120/306628/29741/313845/314638/310616/60449
rno04927	Cortisol synthesis and secretion	64	0.336054	1.01984	0.39759	0.764675	0.651367	2654	tags=22%, list=9%, signal=20%	362339/294930/29553/302950/25262/25557/25289/24239/54223/288271/25031/81662/81636/24298
rno04713	Circadian entrainment	94	0.322657	1.03175	0.397631	0.764675	0.651367	3429	tags=26%, list=12%, signal=23%	59320/287422/302950/25262/64455/245986/24167/25289/24681/29627/24239/54223/25031/691455/58979/24680/314384/81636/78962/307100/83579/24245/64508/29629
rno04071	Sphingolipid signaling pathway	122	0.308231	1.02155	0.400657	0.765962	0.652463	5167	tags=25%, list=18%, signal=21%	60660/365057/304208/313339/29513/29290/24224/303634/288001/25245/24681/24903/29414/24600/314649/25031/81536/24680/25537/84477/301543/85243/171293/81663/170897/309179/311786/353233/60352/25097/286896
rno04211	Longevity regulating pathway	88	0.312484	1.01101	0.415157	0.785704	0.66928	4397	tags=23%, list=15%, signal=19%	83516/362339/29376/294515/302950/116636/84021/25289/29414/54223/360827/81636/25467/24954/64508/60445/64532/361696/85243/406169
rno05031	Amphetamine addiction	64	-0.331322	-1.02166	0.416667	0.785704	0.66928	5714	tags=34%, list=20%, signal=28%	25636/24411/29716/25750/293508/25400/171140/50663/24674/500131/24412/24242/297893/314322/25549/84577/364774/84576/24409/54323/24311
rno05206	MicroRNAs in cancer	213	-0.269574	-1.00469	0.425414	0.785704	0.66928	2626	tags=11%, list=9%, signal=10%	94268/81687/29340/399489/25405/24577/312299/84577/171103/25513/84576/29492/100313990/116683/24329/25358/24646/304785/58919/444985/246142/114851
rno04924	Renin secretion	70	0.329049	1.01621	0.427817	0.785704	0.66928	2798	tags=19%, list=10%, signal=17%	24715/25262/29290/50678/29691/24925/81529/24167/25289/24239/25031/691455/307100
rno04360	Axon guidance	177	0.287068	0.998487	0.429487	0.785704	0.66928	5158	tags=25%, list=18%, signal=21%	316009/362049/29210/307989/24338/360958/309280/360715/500287/312213/246262/361597/310914/114523/64566/363142/310207/84609/29751/24680/301346/287989/29524/360840/311860/24245/89830/246217/307395/25537/29337/29744/84426/293660/303342/85243/293042/362398/24246/305897/315996/361568/310643/363517
rno04614	Renin-angiotensin system	27	-0.37985	-1.01154	0.43125	0.785704	0.66928	3879	tags=26%, list=13%, signal=22%	293118/64017/25627/54242/24180/24179
rno04931	Insulin resistance	108	0.311269	1.01257	0.431529	0.785704	0.66928	7189	tags=35%, list=25%, signal=27%	83516/362339/25623/499985/246273/29376/291567/361042/25747/304479/29414/116719/24600/79111/25351/25467/24954/691447/361696/85243/362282/25739/25125/84482/29184/170911/65192/29741/26295/58851/81771/314638/310616/303565/301518/84351/690987/689995
rno04659	Th17 cell differentiation	100	-0.297293	-1.00711	0.433333	0.785704	0.66928	6766	tags=36%, list=23%, signal=28%	24918/59086/29591/361400/29748/691799/84598/100361818/294274/309622/294269/25124/29357/315609/689314/24674/360697/25704/301348/300807/24984/317382/25710/24986/314322/50662/299331/24494/313050/308977/85420/140924/83574/365542/300678
rno04725	Cholinergic synapse	105	0.305987	1.0051	0.439024	0.785704	0.66928	6736	tags=33%, list=23%, signal=26%	362339/302950/25262/24224/245986/25289/24681/24239/29414/54223/25031/81662/58979/24680/81636/83579/24245/64508/64532/85243/81645/24246/294962/83817/29682/50664/170911/85240/114120/29741/24514/497932/314638/310616/60449
rno03440	Homologous recombination	40	-0.341528	-1.00157	0.439614	0.785704	0.66928	4820	tags=30%, list=17%, signal=25%	59102/499870/298429/500679/316794/64557/680532/64012/499966/296883/360588
rno04621	NOD-like receptor signaling pathway	160	-0.275406	-0.999641	0.440722	0.785704	0.66928	5269	tags=27%, list=18%, signal=22%	117273/299827/81780/25124/81678/100359937/304266/683206/689314/360850/64670/63879/362050/498840/78971/286995/362491/116484/64044/300177/316794/498659/60371/58923/286958/291912/299331/24494/287562/292541/266610/29665/685067/114555/297508/156117/315435/24835/685116/24770/81503/24247
rno04662	B cell receptor signaling pathway	76	-0.307634	-0.995902	0.445	0.785704	0.66928	6994	tags=34%, list=24%, signal=26%	81504/170851/295378/367901/361400/29748/293621/24605/100361818/362046/81515/289211/24674/116689/24525/60664/100363332/314322/292594/690906/313498/25513/25621/499356/171055
rno00520	Amino sugar and nucleotide sugar metabolism	49	0.348461	0.998487	0.445035	0.785704	0.66928	5396	tags=29%, list=19%, signal=23%	292804/287835/361245/294673/25059/81759/25060/689035/683570/114860/310935/501167/289827/298071
rno04114	Oocyte meiosis	113	-0.291232	-0.998929	0.447174	0.785704	0.66928	6690	tags=35%, list=23%, signal=27%	261730/290875/170851/24673/84420/29748/299147/362356/114522/25636/680006/317203/64515/81678/293508/689314/25400/171140/25577/50663/296137/24674/287280/361389/24242/300084/64193/311412/117269/100364016/312754/305509/366381/364774/25203/54237/363088/315330/24482
rno04962	Vasopressin-regulated water reabsorption	42	0.366688	1.00944	0.449301	0.785704	0.66928	1629	tags=12%, list=6%, signal=11%	362339/302950/25289/100361920/58945
rno04928	Parathyroid hormone synthesis, secretion and action	101	0.306769	0.99552	0.449664	0.785704	0.66928	6061	tags=35%, list=21%, signal=28%	24330/362339/302950/25262/114700/24224/303634/25289/290646/24681/25433/54223/25031/81662/24680/81518/81636/25388/79114/64508/80722/288626/64532/25295/406169/78966/81663/60323/25387/25097/25271/24695/56813/83513/85240/24518
rno04977	Vitamin digestion and absorption	23	-0.395491	-1.01105	0.455947	0.792421	0.675002	5066	tags=43%, list=18%, signal=36%	25073/316559/64047/246046/289175/80848/50621/25080/303333
rno04972	Pancreatic secretion	96	0.307893	0.995085	0.459235	0.79389	0.676253	3638	tags=20%, list=13%, signal=17%	29692/29639/24255/302950/25262/84484/140665/25289/24271/24681/54223/25031/24680/81636/25668/24213/117184/64508/116601
rno00330	Arginine and proline metabolism	49	0.337667	0.984815	0.466321	0.801027	0.682332	4396	tags=35%, list=15%, signal=29%	65029/309150/81640/300035/307212/680409/287877/24600/298607/29215/293949/114027/361612/64475/24401/84596/291394
rno04310	Wnt signaling pathway	155	0.289069	0.990099	0.468293	0.801027	0.682332	3946	tags=22%, list=14%, signal=19%	312451/685487/58822/310552/303743/100360552/114487/24681/64512/317368/364952/64566/362550/303412/25031/303586/362533/24680/317380/363595/29134/299636/316212/114028/316201/24245/313589/364754/25537/312936/80722/25631/84426/24516
rno00910	Nitrogen metabolism	16	-0.41684	-0.980733	0.471366	0.802062	0.683214	904	tags=19%, list=3%, signal=18%	310218/54232
rno04925	Aldosterone synthesis and secretion	95	0.30941	0.993408	0.48	0.806441	0.686944	4591	tags=27%, list=16%, signal=23%	362339/29553/302950/25262/25557/25289/24681/24239/25330/54223/25031/691455/81662/24680/81636/24213/24298/307100/81743/24245/64508/64532/24603/406169/85421/24246
rno00533	Glycosaminoglycan biosynthesis - keratan sulfate	14	-0.434016	-0.980544	0.481172	0.806441	0.686944	1907	tags=57%, list=7%, signal=53%	24390/313536/305571/64445/432392/295934/367145
rno04217	Necroptosis	148	-0.277786	-0.980782	0.481383	0.806441	0.686944	6879	tags=38%, list=24%, signal=29%	25272/24918/287362/684173/81639/679571/84598/498894/140657/25518/25625/690795/100360754/100360977/498963/25124/680322/24653/683206/24701/679886/685909/25400/63879/690131/171140/100359642/78971/246097/360697/64044/287873/689364/64625/24887/502129/29384/60371/361749/100360087/297995/363487/29292/685069/299331/24494/363720/266610/691810/64646/24493/361916/64035/24835/25385
rno04015	Rap1 signaling pathway	204	0.281132	0.988002	0.485849	0.809748	0.689761	5791	tags=28%, list=20%, signal=23%	66025/362799/89811/29513/302950/498609/84489/366608/25267/24446/114495/685936/25289/24681/361714/29414/54223/25031/691455/685269/24680/81636/307100/307403/25156/26955/24954/79114/64508/308995/303141/116744/499537/313494/64532/79429/29302/85243/500317/360457/302378/85421/313644/60352/361568/29348/83502/310643/78965/66018/50664/361710/25313/170911/25718/287876/25369
rno00340	Histidine metabolism	23	0.401683	0.987694	0.490401	0.812366	0.691992	3431	tags=35%, list=12%, signal=31%	299735/65029/309150/307212/89833/309147/29301/688800
rno00531	Glycosaminoglycan degradation	16	0.424149	0.977209	0.493739	0.812366	0.691992	4739	tags=31%, list=16%, signal=26%	294673/292073/300993/360904/363513
rno04064	NF-kappa B signaling pathway	97	-0.288036	-0.974931	0.495146	0.812366	0.691992	6171	tags=32%, list=21%, signal=25%	116549/170929/25625/81515/84349/301059/683206/25112/63879/78971/448830/300177/301133/301348/297989/60371/361795/100363332/25361/302424/24494/25008/313050/85420/24835/499356/25464/291005/81503/24772
rno04970	Salivary secretion	79	0.30693	0.972138	0.497418	0.812366	0.691992	2798	tags=21%, list=10%, signal=19%	170568/287610/29639/302950/25262/170568/24925/25289/24681/54223/25031/691455/24680/81636/25668/24213/307100
rno03460	Fanconi anemia pathway	51	-0.321838	-0.970842	0.502439	0.813629	0.693067	4519	tags=22%, list=16%, signal=18%	59102/499870/502320/303742/309812/291526/305600/296883/360588/360847
rno00563	Glycosylphosphatidylinositol (GPI)-anchor biosynthesis	25	-0.373874	-0.972292	0.503198	0.813629	0.693067	6368	tags=52%, list=22%, signal=41%	288238/79112/309051/681086/192263/29640/295543/316400/100365921/362756/364032/353304
rno05168	Herpes simplex virus 1 infection	363	-0.2519	-0.989136	0.508982	0.81489	0.694141	3996	tags=19%, list=14%, signal=16%	78971/246097/308320/286979/24747/360697/64044/300177/83805/100909682/499801/60664/301133/368153/297989/414784/64625/24887/100188984/24232/60371/685610/108348102/414786/24984/414785/414790/24986/29468/100359967/24812/414783/680025/499563/24494/25008/287562/54318/102554302/102555644/24223/690661/266610/308232/100363455/414792/499400/691280/24811/690585/414779/360775/25513/24973/499068/24974/64202/3…
rno00730	Thiamine metabolism	18	0.417532	0.967432	0.508993	0.81489	0.694141	5503	tags=28%, list=19%, signal=23%	25586/24183/367308/361443/691592
rno00512	Mucin type O-glycan biosynthesis	26	-0.36487	-0.970457	0.521158	0.825661	0.703316	4756	tags=27%, list=16%, signal=23%	79214/313878/302499/293181/362760/100361647
rno05214	Glioma	73	-0.297625	-0.957044	0.528761	0.825661	0.703316	4452	tags=23%, list=15%, signal=20%	25400/171140/50663/24827/24525/60664/24242/24887/399489/364774/25513/24329/58919/291005/24482/114851
rno05230	Central carbon metabolism in cancer	68	0.3134	0.958532	0.531952	0.825661	0.703316	4207	tags=24%, list=15%, signal=20%	361596/65152/84489/25267/24337/25059/29414/293615/24377/59109/25351/299638/25060/79114/29554/85243
rno03018	RNA degradation	79	-0.294382	-0.954193	0.533333	0.825661	0.703316	4355	tags=25%, list=15%, signal=22%	500305/300045/365668/54230/362229/306103/684148/29618/363064/297455/362829/306222/686999/363077/60416/316098/498934/100360750/367975
rno00592	alpha-Linolenic acid metabolism	21	0.385533	0.93561	0.535262	0.825661	0.703316	6195	tags=38%, list=21%, signal=30%	29692/501072/50681/311341/298579/362039/360426/83512
rno04971	Gastric acid secretion	71	0.309983	0.960747	0.536878	0.825661	0.703316	3342	tags=21%, list=12%, signal=19%	24255/302950/25262/25289/24681/54223/25031/691455/24680/81636/24213/307100/288057/24245/64508
rno05152	Tuberculosis	168	-0.267927	-0.972689	0.538058	0.825661	0.703316	6099	tags=33%, list=21%, signal=26%	29748/84598/25336/362418/305354/85483/58918/499617/25625/294274/298451/309622/301059/117273/291969/78963/294269/170667/25124/289211/689314/25400/171140/293650/50663/362491/24674/360697/64044/300177/83805/54243/24873/64625/24242/24887/24232/24984/24986/291912/24494/266610/361680/24493/155151/304966/502902/364774/65052/365542/499271/24835/288375/64546
rno04726	Serotonergic synapse	114	-0.275034	-0.959261	0.538272	0.825661	0.703316	7462	tags=33%, list=26%, signal=25%	25643/367858/685451/114486/690825/79218/170851/246767/81639/293621/24605/313375/287454/25636/29716/81678/313373/64199/25750/24653/293508/83790/114856/24525/29581/89821/114119/25549/691810/29713/65032/680149/50599/24311/54262/171518/25011
rno04630	JAK-STAT signaling pathway	145	-0.268791	-0.957857	0.539062	0.825661	0.703316	1994	tags=12%, list=7%, signal=12%	171040/24577/140924/493909/294797/100360218/310132/25513/25235/444986/25647/24329/84607/252963/58919/64546/114851
rno05216	Thyroid cancer	38	-0.327142	-0.935705	0.541126	0.825661	0.703316	1800	tags=26%, list=6%, signal=25%	161452/24525/24887/24577/83574/58919/291005/25664/114851
rno04010	MAPK signaling pathway	278	0.265466	0.967913	0.545185	0.826672	0.704177	5598	tags=25%, list=19%, signal=20%	24471/299626/299618/365057/29477/89811/29513/313022/94202/84489/25267/24337/24446/171109/170668/114495/60350/312668/24681/24239/63995/361714/29414/59109/50688/25663/24680/314384/29496/303823/25388/171492/307403/302983/24954/79114/300980/24472/29434/311341/24963/108348108/363855/116600/362332/24516/114509/60587/79429/304530/360457/246781/60460/81809/81663/140926/311786/25387/60352/361568/29348/310…
rno04930	Type II diabetes mellitus	47	0.330613	0.946704	0.546875	0.826672	0.704177	3469	tags=26%, list=12%, signal=23%	29376/24651/84021/83535/25059/24239/366949/25351/25467/25060/24954/305828
rno04216	Ferroptosis	39	0.336103	0.941258	0.555363	0.835616	0.711796	6054	tags=28%, list=21%, signal=22%	64678/66021/64862/25458/29739/362245/24268/25283/114024/25715/312647
rno05226	Gastric cancer	139	-0.270669	-0.964768	0.559902	0.836373	0.712441	3586	tags=17%, list=12%, signal=15%	103691373/24525/60664/361388/378461/24887/282582/399489/361839/64558/24577/308692/25513/83574/24706/24329/24646/58919/291005/29368/114851/445583
rno00534	Glycosaminoglycan biosynthesis - heparan sulfate / heparin	23	-0.358749	-0.916744	0.567033	0.836373	0.712441	6928	tags=48%, list=24%, signal=36%	56819/363073/292155/364675/313610/311215/298690/29633/302489/310803
rno00760	Nicotinate and nicotinamide metabolism	35	0.342859	0.930822	0.57193	0.836373	0.712441	6676	tags=40%, list=23%, signal=31%	54410/293615/100360582/316424/25668/299638/499330/298653/309757/365699/292875/316421/303745/287368
rno00770	Pantothenate and CoA biosynthesis	20	0.385373	0.923352	0.573013	0.836373	0.712441	3785	tags=30%, list=13%, signal=26%	29142/54410/360511/298490/294088/367181
rno00120	Primary bile acid biosynthesis	18	-0.387283	-0.920046	0.574514	0.836373	0.712441	2802	tags=22%, list=10%, signal=20%	25541/313220/25429
rno04657	IL-17 signaling pathway	88	-0.28158	-0.9507	0.575243	0.836373	0.712441	4713	tags=28%, list=16%, signal=24%	100360880/363854/299827/60665/683206/689314/304150/171045/682837/58840/64044/312679/314322/299331/81687/24494/287562/266610/287561/117518/24835/24770/81503/245920
rno04650	Natural killer cell mediated cytotoxicity	91	-0.282595	-0.94962	0.57732	0.836373	0.712441	3951	tags=20%, list=14%, signal=17%	24674/360697/292450/116689/24525/60664/301348/64625/313050/50669/171528/304966/294251/25513/24835/25385/25464
rno05231	Choline metabolism in cancer	96	0.291031	0.943354	0.578512	0.836373	0.712441	7562	tags=38%, list=26%, signal=28%	29726/246115/682937/25267/116636/24681/25666/29414/24680/314641/362866/29504/60445/311341/24516/79429/317371/361696/85243/363024/100361138/25097/66018/25313/170911/29741/313845/81821/140544/497978/58960/303140/56718/361076/140866/24855
rno04810	Regulation of actin cytoskeleton	211	0.266688	0.9532	0.579027	0.836373	0.712441	7937	tags=37%, list=27%, signal=27%	363460/498609/84489/25267/303634/288001/25245/685936/24903/25118/81008/685004/685269/314641/288057/301334/29524/25156/304813/79114/25537/308995/360820/682507/116744/25713/117542/79429/29302/303342/85243/500317/81645/302378/361598/114559/81663/315348/114517/305679/362298/60323/361568/29348/66018/81634/25313/170911/363509/25724/287876/289759/24782/114120/25444/29741/313845/25317/63836/29369/685513/…
rno00565	Ether lipid metabolism	43	0.32311	0.917061	0.588339	0.837757	0.71362	5318	tags=28%, list=18%, signal=23%	29692/246115/361527/114113/362866/313611/311341/362792/683713/298579/25097/362039
rno05220	Chronic myeloid leukemia	77	-0.291979	-0.940765	0.588652	0.837757	0.71362	3527	tags=35%, list=12%, signal=31%	367858/114486/81504/24918/170851/59086/29591/293621/24605/291105/684111/294924/25112/24525/60664/24887/297893/50662/399489/24577/84577/25513/84576/58919/291005/114851
rno04744	Phototransduction	23	-0.347603	-0.897483	0.589362	0.837757	0.71362	4845	tags=26%, list=17%, signal=22%	50663/24242/364774/363143/680149
rno05205	Proteoglycans in cancer	200	-0.25988	-0.955951	0.590296	0.837757	0.71362	5261	tags=23%, list=18%, signal=19%	288077/306204/25404/266608/29357/81678/497867/293508/689314/25400/114633/171140/25615/317674/246097/25589/64537/116689/83805/100314000/24525/60664/361388/170921/81682/282582/81687/85489/29169/64558/24577/25661/25513/58920/29393/24329/24835/25358/25385/24483/58919/24890/363425/24482/64546/114851
rno04728	Dopaminergic synapse	127	0.282773	0.942718	0.595506	0.841475	0.716787	4975	tags=23%, list=17%, signal=19%	60660/362339/29513/314906/25262/245986/24681/29627/24239/29414/25031/691455/58979/24680/25388/307100/83579/24245/24267/29629/24611/64532/406169/24246/294962/309179/25387/60352/50686
rno00591	Linoleic acid metabolism	37	0.339373	0.926609	0.599291	0.843158	0.71822	570	tags=14%, list=2%, signal=13%	24297/29692/65210/252931/293989
rno00350	Tyrosine metabolism	33	0.332437	0.897514	0.610294	0.8513	0.725156	6466	tags=39%, list=22%, signal=31%	29646/29473/81683/316424/309147/24267/688800/24401/310903/24172/316421/688778/287305
rno01210	2-Oxocarboxylic acid metabolism	17	0.38819	0.902362	0.610909	0.8513	0.725156	2586	tags=29%, list=9%, signal=27%	361596/81670/25179/307759/79250
rno05162	Measles	135	-0.265992	-0.949886	0.614213	0.8513	0.725156	5269	tags=23%, list=18%, signal=19%	78963/299827/25124/289211/315609/683206/246097/64044/300177/499801/60664/25704/286918/297989/64625/24887/289508/25710/314322/24494/54318/140924/266610/24493/25513/288375/300678/25385/58919/64546
rno00670	One carbon pool by folate	18	-0.365179	-0.876127	0.615556	0.8513	0.725156	2211	tags=28%, list=8%, signal=26%	24312/361472/29261/299699
rno00480	Glutathione metabolism	66	0.30018	0.914017	0.631944	0.870262	0.741309	5300	tags=33%, list=18%, signal=27%	361596/494500/116684/64352/500237/114020/116568/25458/24377/64570/29739/102549803/64317/295037/84596/156275/114846/29566/25283/298376/59300/295362
rno00360	Phenylalanine metabolism	19	0.370365	0.879961	0.638941	0.874178	0.744644	4067	tags=32%, list=14%, signal=27%	171179/29473/81683/309147/688800/24401
rno02010	ABC transporters	49	-0.299107	-0.901523	0.641084	0.874178	0.744644	1675	tags=31%, list=6%, signal=29%	363516/291923/293444/302395/24812/498327/365362/24811/25303/155192/114628/24646/63886/310836
rno01522	Endocrine resistance	93	-0.276662	-0.918148	0.642857	0.874178	0.744644	4043	tags=22%, list=14%, signal=19%	171104/83805/24525/60664/24887/314322/81687/399489/305509/25513/114496/29492/311332/24329/29147/58919/24890/24482/114851
rno00260	Glycine, serine and threonine metabolism	39	-0.312561	-0.885192	0.646651	0.874545	0.744957	3903	tags=46%, list=14%, signal=40%	291450/83784/25750/366959/24250/290315/171133/296973/24792/299857/81660/680021/245961/304429/309312/25748/25044
rno04151	PI3K-Akt signaling pathway	327	-0.24353	-0.955616	0.649306	0.874545	0.744957	4133	tags=18%, list=14%, signal=15%	116669/60427/25577/25589/500131/24827/311061/24525/60664/363122/25704/117036/310738/170921/307582/25634/24684/94268/299331/366492/367313/140433/114119/312754/89804/498982/64030/363458/29169/24577/140924/25661/294797/292406/89805/171498/310132/25513/25235/298947/116683/94203/25647/29393/680149/24329/362285/25385/311862/24483/58919/79240/29517/305078/24482/29368/114851
rno04020	Calcium signaling pathway	217	0.261848	0.930724	0.6512	0.874545	0.744957	4962	tags=24%, list=17%, signal=20%	140448/366274/89811/50646/302950/25262/84489/25267/24337/24446/29691/24925/81529/25245/24681/678739/24239/287745/50672/54223/59109/24600/25031/691455/81662/24680/29496/81636/25668/307100/288057/288371/81739/58949/300999/64672/24245/79114/64508/29337/24611/116601/290561/29659/24655/79429/360457/81645/24246/170897/292905/309139/29348
rno04966	Collecting duct acid secretion	26	0.351537	0.884272	0.656307	0.877777	0.74771	740	tags=8%, list=3%, signal=8%	296981/362802
rno05030	Cocaine addiction	43	0.310834	0.874041	0.663121	0.882867	0.752046	4397	tags=19%, list=15%, signal=16%	116671/362339/246254/29627/29495/24516/64532/406169
rno05150	Staphylococcus aureus infection	73	0.28905	0.892652	0.665546	0.882867	0.752046	5104	tags=26%, list=18%, signal=21%	287678/362119/25325/291755/84007/113959/362119/360626/362634/58949/294853/308995/64023/683212/298566/29687/498276/116591/363930
rno04340	Hedgehog signaling pathway	51	0.301642	0.889648	0.674503	0.888858	0.757148	5171	tags=31%, list=18%, signal=26%	58822/289344/293047/289711/24224/360715/140588/291936/65278/25388/89830/289180/29216/304729/25387/302938
rno04973	Carbohydrate digestion and absorption	44	0.30808	0.883659	0.675532	0.888858	0.757148	4207	tags=25%, list=15%, signal=21%	25552/29639/29573/25059/29414/25031/24213/25351/25060/65197/85243
rno05134	Legionellosis	57	-0.288809	-0.890495	0.692488	0.904898	0.770812	5269	tags=26%, list=18%, signal=22%	78963/81754/312682/64044/54243/24232/287276/24494/79119/310710/24799/24835/81503/64546
rno05022	Pathways of neurodegeneration - multiple diseases	450	-0.237363	-0.952853	0.693291	0.904898	0.770812	7396	tags=33%, list=26%, signal=25%	367858/117550/298524/500929/81751/114486/29425/293448/679739/299611/64026/287772/29192/303200/311372/303968/116643/29702/300240/94198/58974/58854/25272/170851/308961/117263/25049/29669/289754/24248/312781/500442/171375/81650/311024/292766/314432/29748/293621/116549/24605/293991/29545/316526/114630/29671/58918/25278/64158/25581/25625/294744/24411/295704/282819/681024/689938/100363268/300078/78963/…
rno04625	C-type lectin receptor signaling pathway	111	-0.259525	-0.899061	0.70801	0.919707	0.783426	3911	tags=18%, list=14%, signal=16%	24674/64044/83805/24525/60664/24242/25148/114090/24494/361680/502902/364774/25513/680611/117518/24835/288375/64546/117551
rno04929	GnRH secretion	61	0.290738	0.879791	0.710297	0.919707	0.783426	2779	tags=21%, list=10%, signal=19%	289023/25262/83535/24681/24239/83633/29414/25031/81662/24680/114245/54261/25388
rno04550	Signaling pathways regulating pluripotency of stem cells	129	-0.25788	-0.909584	0.714667	0.921693	0.785118	1803	tags=22%, list=6%, signal=20%	79558/266608/25671/29357/29263/681178/171046/689314/29200/317674/24525/60664/245921/282582/64558/24577/25513/25585/25261/291023/114208/25231/83711/25587/64549/24482/25196
rno04210	Apoptosis	134	0.263802	0.893808	0.73132	0.939442	0.800237	6106	tags=26%, list=21%, signal=21%	299626/500319/365057/50654/64547/25262/24224/117271/252929/246775/500363/500377/299625/29414/64159/59109/116685/316531/29153/25697/24888/24516/85243/29154/171293/140926/311786/300711/364420/170911/60430/287876/287606/29175/171081
rno05142	Chagas disease	102	-0.261129	-0.889466	0.736979	0.942985	0.803255	5269	tags=25%, list=18%, signal=20%	81780/309242/29357/315609/689314/246097/360697/64044/300177/60664/24232/25710/314322/24494/287562/305509/266610/25513/64202/24835/300678/25385/24770/64546
rno00630	Glyoxylate and dicarboxylate metabolism	31	0.313056	0.835312	0.742609	0.943678	0.803845	2804	tags=23%, list=10%, signal=20%	308100/311569/24957/79250/293949/687008/296259
rno04611	Platelet activation	124	0.262643	0.875024	0.743802	0.943678	0.803845	6003	tags=30%, list=21%, signal=24%	29513/302950/25262/303634/25289/361714/29414/54223/24600/25031/685269/292661/81636/288057/24693/116727/64508/25537/29337/24886/29434/311341/313494/64532/29302/85243/498276/60323/60352/25155/309186/684555/170911/24816/287876/25202/85240
rno05012	Parkinson disease	235	-0.246665	-0.923594	0.748011	0.943678	0.803845	8345	tags=38%, list=29%, signal=27%	362344/252934/192241/171041/294560/297376/363061/50658/297961/29478/54322/293453/29676/291103/192255/25643/117550/500929/29425/293448/679739/287772/29702/94198/58854/25272/117263/29669/289754/171375/311024/292766/314432/293991/29545/114630/29671/58918/25278/64158/25581/25636/295704/282819/681024/689938/100363268/78963/29219/362588/29675/81678/301123/25750/293508/307821/25400/29673/363836/171140/1…
rno04012	ErbB signaling pathway	84	0.277265	0.872361	0.749135	0.943678	0.803845	5734	tags=27%, list=20%, signal=22%	24337/116636/24681/314612/171136/690919/25433/29414/24680/29496/311860/24245/29337/112400/363855/24516/361696/85243/24246/85385/25313/170911/83571
rno00601	Glycosphingolipid biosynthesis - lacto and neolacto series	30	-0.305715	-0.809336	0.754464	0.946722	0.806438	5442	tags=37%, list=19%, signal=30%	313536/686081/305571/310508/81919/363040/246766/64445/304023/25280
rno00790	Folate biosynthesis	30	0.313656	0.823501	0.760286	0.948151	0.807655	3824	tags=17%, list=13%, signal=14%	25586/29224/24848/102556347/367308
rno04380	Osteoclast differentiation	118	0.260987	0.86919	0.761438	0.948151	0.807655	7132	tags=36%, list=25%, signal=27%	24517/29513/25446/114495/25341/683463/29414/25663/100912456/307403/29337/84477/288774/691533/363855/63839/24516/113894/29302/85243/81809/498276/116591/311786/60352/25155/114243/78965/301227/361493/25094/170911/29175/24518/29741/315139/295279/84351/84492/171378/305896/311658
rno04974	Protein digestion and absorption	95	0.266673	0.85895	0.769616	0.954676	0.813214	3632	tags=17%, list=13%, signal=15%	140448/302668/29639/363265/311716/25043/685612/364241/24271/298069/24213/24590/117184/315979/116726/315071
rno04371	Apelin signaling pathway	137	0.257473	0.877094	0.780757	0.961943	0.819404	4167	tags=20%, list=14%, signal=18%	83516/59320/140448/24330/302950/25262/303634/245986/25289/25330/29414/54223/24600/25031/691455/58979/81518/81636/307100/83579/288057/29304/64508/689161/25631/64532/498607/361696
rno04146	Peroxisome	86	-0.262912	-0.868193	0.783529	0.961943	0.819404	5789	tags=34%, list=20%, signal=27%	29534/102548286/83519/117254/299196/24786/297570/363516/288369/367323/680424/685325/297029/29725/24792/29533/290645/83522/305581/25541/313220/25288/113956/84029/24479/100362572/311446/83842
rno04070	Phosphatidylinositol signaling system	94	0.265804	0.859482	0.785959	0.961943	0.819404	2798	tags=15%, list=10%, signal=13%	116720/81925/59268/25262/24681/287745/25666/282636/50560/25031/691455/24680/314641/307100
rno00604	Glycosphingolipid biosynthesis - ganglio series	15	0.344362	0.782213	0.787313	0.961943	0.819404	3467	tags=27%, list=12%, signal=23%	64828/294673/64442/83505
rno05132	Salmonella infection	251	0.24752	0.899694	0.791411	0.963328	0.820584	7337	tags=30%, list=25%, signal=22%	116720/312451/500319/29513/314906/29213/682937/24224/315696/289337/83462/114495/60350/685936/246775/100361920/500363/24383/58945/500377/291964/29414/310460/29260/246118/363595/303448/316531/116692/315084/25537/294691/315840/682507/363855/362332/24516/85243/310553/315348/311786/29167/362298/25166/60352/361568/29355/679869/364420/170911/287876/500906/191568/309159/289759/64633/191572/298784/315600/…
rno05210	Colorectal cancer	87	-0.259674	-0.854358	0.8	0.96639	0.823192	7365	tags=34%, list=25%, signal=26%	81709/114486/299611/81504/25272/170851/59086/29591/100360342/293621/24605/58918/117273/29357/25112/161452/24827/24525/60664/24887/314322/290537/24577/25513/499505/24329/58919/291005/114851
rno04710	Circadian rhythm	30	-0.297501	-0.804051	0.807522	0.96639	0.823192	6079	tags=40%, list=21%, signal=32%	362356/299691/117095/25520/60447/287280/300807/300084/83803/316351/29657
rno04722	Neurotrophin signaling pathway	118	0.256763	0.858408	0.807757	0.96639	0.823192	5634	tags=24%, list=19%, signal=19%	365057/29513/294515/24224/314612/29414/59109/691455/314384/25467/307100/311860/24245/29337/362675/363855/24516/114509/85243/24246/85385/60352/60450/117089/25054/314870/170911/114203
rno05235	PD-L1 expression and PD-1 checkpoint pathway in cancer	88	-0.25542	-0.847751	0.811881	0.96639	0.823192	6253	tags=32%, list=22%, signal=25%	81650/29748/293621/116549/24605/84598/100361818/301059/25124/315609/689314/24674/360697/116689/24525/60462/60664/499342/301348/25710/314322/313050/85420/299206/25513/24329/300678
rno04623	Cytosolic DNA-sensing pathway	49	-0.269804	-0.817554	0.822989	0.96639	0.823192	5226	tags=22%, list=18%, signal=18%	81780/361102/498840/366277/301246/297989/100361574/361749/24494/245920
rno00270	Cysteine and methionine metabolism	48	0.270342	0.800624	0.823009	0.96639	0.823192	5960	tags=31%, list=21%, signal=25%	58835/293820/81640/25458/29443/29739/311844/24551/24401/84596/25283/24962/171347/362013/444984
rno05133	Pertussis	73	-0.255904	-0.838126	0.824074	0.96639	0.823192	5269	tags=28%, list=18%, signal=23%	117273/292060/60665/689314/295703/50663/366624/448830/192262/300177/24242/24232/314322/24236/24494/24493/24235/364774/24835/64546
rno00280	Valine, leucine and isoleucine degradation	53	0.280653	0.820375	0.825784	0.96639	0.823192	4870	tags=25%, list=17%, signal=20%	65984/29637/308100/501072/25618/316424/171155/687008/79238/170670/367112/63864/365096
rno00750	Vitamin B6 metabolism	10	0.357845	0.721077	0.827715	0.96639	0.823192	5838	tags=40%, list=20%, signal=32%	293820/316424/361819/316421
rno04933	AGE-RAGE signaling pathway in diabetic complications	101	0.256399	0.833204	0.828047	0.96639	0.823192	6402	tags=34%, list=22%, signal=26%	24330/25584/66021/89811/29513/363265/24224/287745/29414/24600/25031/83580/24680/85431/29337/81722/25631/24516/24655/85243/360457/81809/25125/60352/114243/84482/170911/25544/83571/81686/85240/306628/29741/24514
rno05212	Pancreatic cancer	75	-0.257591	-0.83955	0.828704	0.96639	0.823192	6766	tags=31%, list=23%, signal=24%	170851/59086/29591/84598/291105/58918/684111/25124/29357/25112/499870/24827/25096/24525/60664/24887/399489/25513/24329/58919/291005/114851
rno00052	Galactose metabolism	30	-0.289595	-0.78825	0.835095	0.96639	0.823192	2744	tags=23%, list=9%, signal=21%	25634/24528/116463/363494/60416/24385
rno05161	Hepatitis B	150	-0.243564	-0.877258	0.835106	0.96639	0.823192	6847	tags=32%, list=24%, signal=25%	25272/24918/311430/170851/59086/29591/361400/293621/24605/84598/291105/58918/684111/100361818/314436/301059/78963/299827/364073/25124/689314/246097/25577/500131/64044/300177/83805/24525/499801/60664/297989/64625/24887/25148/114090/25737/314322/81687/399489/114494/24577/266610/25513/156117/24835/25385/114851
rno00513	Various types of N-glycan biosynthesis	38	-0.274235	-0.78785	0.835556	0.96639	0.823192	8131	tags=55%, list=28%, signal=40%	494342/362031/108349244/500306/300757/303100/64701/192275/367083/294410/24390/309105/313536/81519/500972/25596/300284/64445/290783/432392
rno00130	Ubiquinone and other terpenoid-quinone biosynthesis	11	-0.33765	-0.714039	0.839729	0.967222	0.823901	8443	tags=45%, list=29%, signal=32%	309004/498332/25249/29309
rno05213	Endometrial cancer	58	-0.265179	-0.821337	0.842227	0.967222	0.823901	3920	tags=19%, list=14%, signal=16%	24525/60664/24887/361839/24577/25513/24329/58919/291005/114851
rno00532	Glycosaminoglycan biosynthesis - chondroitin sulfate / dermatan sulfate	20	-0.303357	-0.751417	0.85041	0.972061	0.828023	5782	tags=55%, list=20%, signal=44%	293722/361450/291577/296733/364675/297554/298690/314694/500257/302302
rno04215	Apoptosis - multiple species	33	-0.284508	-0.78131	0.852423	0.972061	0.828023	8277	tags=52%, list=29%, signal=37%	64041/297376/50658/64026/25272/58918/25625/78963/114558/63879/78971/64044/64625/24887/60371/266610
rno00603	Glycosphingolipid biosynthesis - globo and isoglobo series	15	-0.307919	-0.707399	0.859002	0.976139	0.831496	4757	tags=27%, list=16%, signal=22%	81919/363494/25280
rno04130	SNARE interactions in vesicular transport	34	-0.272812	-0.757493	0.864143	0.978469	0.833481	8818	tags=53%, list=31%, signal=37%	94189/64154/103690878/29528/60562/59074/65277/364033/60466/85491/100359512/64630/83730/140932/360953/64351/310710
rno05135	Yersinia infection	134	0.247551	0.838059	0.867863	0.978469	0.833481	7936	tags=36%, list=27%, signal=26%	29513/25325/50646/114495/361882/360620/29414/363328/29260/314641/24932/25156/25537/360820/682507/499537/363855/24516/117542/317371/85243/114559/498276/311786/362298/60323/25166/60352/29355/304546/170911/287876/298784/29741/29197/81511/81771/315139/84351/311658/117538/58960/363520/54227/81666/313024/366508/79121
rno04660	T cell receptor signaling pathway	103	-0.248775	-0.846435	0.872818	0.978469	0.833481	6985	tags=30%, list=24%, signal=23%	81504/25272/170851/295378/361400/29748/293621/24605/24699/100361818/84349/117273/315609/689314/24674/116689/24525/60664/24931/301348/25710/100363332/314322/313050/85420/366962/25513/316369/24835/300678
rno04014	Ras signaling pathway	220	0.242337	0.856741	0.875	0.978469	0.833481	6959	tags=32%, list=24%, signal=25%	29692/362799/89811/84489/25267/85311/24446/170668/245986/24681/314612/288691/288589/361714/29414/59109/691455/58979/24680/363140/307100/83579/307403/311860/26955/24954/79114/24888/29337/84477/29434/311341/79429/294283/85243/360457/294962/687346/85385/360814/361568/29348/108348076/298579/25097/310643/78965/103691134/362039/25054/29372/66018/25313/170911/25718/192117/360426/64633/114120/25444/29741…
rno04144	Endocytosis	262	-0.231441	-0.882424	0.876106	0.978469	0.833481	6592	tags=30%, list=23%, signal=23%	295053/362738/29591/360725/361787/681059/291464/259242/311024/288669/305367/293621/312502/493810/362300/684097/362814/303614/117273/290851/360323/25404/289820/84357/29357/25479/171049/84471/65046/679886/288666/25522/297518/59077/361846/296710/100359642/314690/362118/24747/79117/25096/83805/25704/368153/287873/299707/292925/689364/414784/414786/414785/414790/297995/363487/414783/360854/79119/36372…
rno03410	Base excision repair	37	-0.26871	-0.759155	0.882883	0.979012	0.833944	6251	tags=32%, list=22%, signal=25%	680915/24561/304573/81528/29240/362385/84490/81513/25737/114521/299112
rno00310	Lysine degradation	62	-0.248924	-0.770956	0.88361	0.979012	0.833944	5844	tags=37%, list=20%, signal=29%	290637/498295/364785/306764/170898/316013/29539/299521/291450/689954/294924/113965/64564/361272/140547/29416/65183/500281/680537/312299/289372/298079
rno04142	Lysosome	123	0.243949	0.822491	0.888325	0.979012	0.833944	5969	tags=24%, list=21%, signal=19%	60575/29186/296981/50654/294673/361401/252929/316519/171575/79248/288371/292073/300993/25697/287435/25151/360658/293485/360904/171293/361063/292485/363513/116455/24591/303631/308777/140667/25715/29175
rno00410	beta-Alanine metabolism	29	-0.272717	-0.743032	0.888641	0.979012	0.833944	6086	tags=41%, list=21%, signal=33%	29539/291450/116593/24379/81708/65135/140547/81632/65183/83522/298079
rno04520	Adherens junction	72	-0.241958	-0.785509	0.911905	1	0.851822	3920	tags=17%, list=14%, signal=14%	292994/116689/83805/316639/361839/498281/288124/29616/24329/308417/308023
rno05223	Non-small cell lung cancer	73	-0.241175	-0.779599	0.919908	1	0.851822	1241	tags=16%, list=4%, signal=16%	24525/60664/24887/399489/25513/83574/24706/24329/58919/291005/114851
rno04666	Fc gamma R-mediated phagocytosis	93	0.242277	0.782779	0.927731	1	0.851822	5205	tags=25%, list=18%, signal=20%	246115/682937/24681/29414/24680/314641/29524/25156/29337/84477/311341/317371/361696/85243/60668/498276/170897/116591/362298/25155/117028/25097/314961
rno04730	Long-term depression	56	-0.249318	-0.774443	0.929907	1	0.851822	1687	tags=32%, list=6%, signal=30%	25643/367858/114486/170851/24673/293621/24605/81515/25740/81678/24653/24525/691810/114207/25206/24598/24482
rno03450	Non-homologous end-joining	13	0.290952	0.624211	0.933213	1	0.851822	6121	tags=38%, list=21%, signal=30%	290907/289757/259171/361767/25019
rno05100	Bacterial invasion of epithelial cells	76	-0.23687	-0.774024	0.941441	1	0.851822	5261	tags=21%, list=18%, signal=17%	288077/25404/289820/297518/296710/83788/83805/60664/361388/360854/361839/691335/25661/25513/363425
rno04720	Long-term potentiation	65	-0.23563	-0.734837	0.951389	1	0.851822	6201	tags=31%, list=21%, signal=24%	29748/293621/24605/25636/24411/317203/81678/293508/25400/171140/50663/24674/24525/24412/24242/117269/305509/364774/24409
rno00240	Pyrimidine metabolism	54	0.244425	0.717593	0.955172	1	0.851822	4917	tags=20%, list=17%, signal=17%	295620/317237/54410/100360582/83782/297998/362638/685679/314004/361063/64519
rno04620	Toll-like receptor signaling pathway	87	-0.229144	-0.771859	0.957143	1	0.851822	5276	tags=22%, list=18%, signal=18%	301059/299827/81780/25124/689314/25353/448830/64044/300177/60664/314322/24494/266610/246759/25513/24835/245920/64546
rno05033	Nicotine addiction	31	-0.243269	-0.672465	0.960699	1	0.851822	5569	tags=13%, list=19%, signal=10%	24411/24412/24409
rno03015	mRNA surveillance pathway	96	-0.228387	-0.765866	0.960976	1	0.851822	6414	tags=26%, list=22%, signal=20%	289582/313131/299147/360855/308653/298075/298916/317385/305586/304300/315352/24420/298385/363122/309338/683927/295284/680025/296219/312754/360596/689116/690585/690303
rno05215	Prostate cancer	95	0.233332	0.747006	0.96748	1	0.851822	5734	tags=24%, list=20%, signal=19%	362339/312451/25267/24224/24337/25619/25729/117022/24708/29414/363595/79114/303828/79429/85243/679869/84482/66018/25313/170911/25692/25718/83571
rno04530	Tight junction	161	-0.222093	-0.802487	0.96817	1	0.851822	8224	tags=40%, list=28%, signal=28%	102551071/117103/50658/54319/24672/84006/140581/60465/60465/81918/83807/304073/81732/500929/304000/310655/25272/360661/24511/65130/304407/314621/24673/288669/65248/304109/64158/25636/266759/25520/117273/288077/29716/300920/289820/302495/59114/25745/293508/287098/25522/116479/297518/296710/292994/315795/287099/83805/304447/685867/25737/498950/58808/50662/360854/29340/83803/307799/25109/301112/6513…
rno04723	Retrograde endocannabinoid signaling	136	0.225734	0.749343	0.969355	1	0.851822	4901	tags=16%, list=17%, signal=13%	29513/302950/25262/245986/25289/24681/29627/24239/54223/305795/25031/58979/24680/81636/83579/64508/29629/64532/29527/192258/294962/60352
rno05415	Diabetic cardiomyopathy	196	0.227475	0.79898	0.970679	1	0.851822	8368	tags=36%, list=29%, signal=26%	24715/25623/499985/66021/29513/24681/24383/25747/29414/24377/24600/25031/24680/303448/25467/687508/84683/64672/24954/24245/81722/116601/29248/25631/29554/85243/171293/81809/81530/24246/60352/24310/301458/29184/298762/170911/81686/25250/100361126/29754/85240/83529/29741/29445/25717/366448/289950/298596/690987/81728/362897/289217/25176/306117/301427/56718/685322/362837/100188937/171335/688869/64143…
rno00190	Oxidative phosphorylation	122	-0.225129	-0.780644	0.972362	1	0.851822	9358	tags=39%, list=32%, signal=27%	298103/94271/316632/100911483/297566/299643/678759/691001/29757/94170/362344/252934/690441/192241/363061/29478/54322/293453/291103/140608/293448/679739/297797/171375/293991/361663/114630/25278/681024/298451/689938/100363268/291969/170667/362588/301123/366545/293650/299159/300677/297990/363441/291660/684509/310856/294504/100362331
rno05225	Hepatocellular carcinoma	173	-0.220666	-0.806516	0.97319	1	0.851822	4167	tags=19%, list=14%, signal=16%	24421/317674/161452/24827/301965/299186/103691373/24525/60664/361388/378461/292404/24887/24422/494499/282582/399489/303518/24424/64558/24577/308692/57298/81869/25513/171341/24329/83619/24483/58919/291005/114851
rno05016	Huntington disease	285	-0.219208	-0.846237	0.97486	1	0.851822	7435	tags=33%, list=26%, signal=24%	288588/290798/291773/117550/298524/500929/29425/293448/679739/287772/303968/300240/94198/58854/25272/308961/83800/117263/29669/502374/500442/171375/311024/292766/117017/293991/114630/29671/58918/25278/64158/25581/294744/282819/681024/689938/100363268/300078/78963/83618/117526/362588/29675/24786/301123/56083/102554884/65046/307821/114558/83474/29673/499670/303206/303242/171549/29670/500131/64044/2…
rno00562	Inositol phosphate metabolism	73	-0.224345	-0.717641	0.975717	1	0.851822	5666	tags=19%, list=20%, signal=15%	288762/81677/81708/114633/287607/83523/310463/116699/500709/298947/65052/84018/306490
rno05211	Renal cell carcinoma	70	-0.222907	-0.713773	0.976303	1	0.851822	3738	tags=16%, list=13%, signal=14%	64525/24525/60664/361388/361258/300084/81807/367176/25513/114851
rno04932	Non-alcoholic fatty liver disease	148	-0.218644	-0.78308	0.983651	1	0.851822	3658	tags=14%, list=13%, signal=12%	297990/60664/363441/291660/64625/24887/684509/171078/314322/24494/54318/24493/83803/312670/25513/78968/24835/25385/100362331
rno04664	Fc epsilon RI signaling pathway	63	0.226304	0.686583	0.984509	1	0.851822	6612	tags=27%, list=23%, signal=21%	29513/114495/29414/24680/25156/29337/84477/311341/363855/85243/60352/25155/170911/25290/29741/313845/81511
rno04919	Thyroid hormone signaling pathway	124	-0.216724	-0.754628	0.987715	1	0.851822	4740	tags=24%, list=16%, signal=20%	24605/58918/296612/25636/29475/25124/306030/293508/299607/114633/56761/317343/83805/24525/60664/297893/25390/60416/24577/84577/25513/83574/84576/29492/65162/266766/25430/58919/24890
rno05010	Alzheimer disease	349	-0.212471	-0.83233	0.993994	1	0.851822	7365	tags=32%, list=25%, signal=24%	117550/500929/81751/114486/29425/293448/25700/679739/299611/64026/287772/29192/29702/300240/289231/94198/58854/25272/170851/117263/29669/289754/312781/171375/81650/311024/292766/29748/293621/116549/24605/293991/316526/114630/25728/29671/58918/25278/64158/25581/25625/24411/282819/681024/689938/100363268/78963/29219/29716/57027/266608/362588/29675/81678/301123/307821/114558/29673/499670/303206/3176…
rno04137	Mitophagy - animal	68	0.210885	0.65135	0.994746	1	0.851822	7372	tags=31%, list=26%, signal=23%	294515/360827/499973/84480/24888/689161/24516/113894/292886/64156/298575/303554/361568/192647/25094/100912032/287156/246294/363254/140923/317376
rno04140	Autophagy - animal	138	0.209789	0.713837	0.99509	1	0.851822	7562	tags=33%, list=26%, signal=25%	308865/29376/25262/24224/84021/29414/360827/292156/25467/299188/499973/84480/25697/24888/305831/689161/117043/60445/113894/192129/361696/85243/171293/361568/116500/312634/689688/170911/25718/314979/312647/64391/252961/29741/303885/363254/308846/297960/313391/58960/498013/362164/56718/497918/312927/24855
rno04714	Thermogenesis	219	0.209879	0.743559	0.995298	1	0.851822	7905	tags=28%, list=27%, signal=20%	83516/59320/361676/362339/365057/29513/302950/25289/50545/25330/54223/81636/687508/299638/29304/84683/79114/64508/60445/64532/361696/24603/685179/60352/83833/89786/114024/103693419/301458/298762/287876/309391/25250/100361126/29754/312440/313845/29445/81771/314638/310616/366448/301518/298596/100366024/117035/81728/362897/289217/301427/56718/24855/685322/362837/363002/100188937/171335/691853/688869…
rno04510	Focal adhesion	198	0.208945	0.739396	0.99681	1	0.851822	6652	tags=28%, list=23%, signal=22%	89811/363265/25267/24224/24337/24446/24681/314612/25304/29414/25118/81008/685004/685269/24680/314641/288057/25156/304813/315979/25537/360820/25713/313494/362332/24516/79429/29302/85243/29154/360457/25473/114517/85385/114636/305679/309368/66018/81634/25313/170911/689069/25718/294337/25724/287876/289759/116640/306628/25193/29741/63881/361821/313845/63836
rno05221	Acute myeloid leukemia	67	-0.208849	-0.672411	0.997561	1	0.851822	6847	tags=30%, list=24%, signal=23%	24252/24918/170851/293621/24605/170929/140635/81679/161452/24525/60664/25682/50662/64030/114494/24577/25513/303413/58919
rno04670	Leukocyte transendothelial migration	110	-0.197347	-0.684816	1	1	0.851822	2489	tags=16%, list=9%, signal=15%	117273/305311/300920/689314/287098/116479/287099/60664/25361/81687/361839/25513/65131/65129/25464/24832/24772
